# Supplementary material for: Proteomic Dynamics of Multidrug Resistance Mechanisms in Lucena 1 Cell Line
Source: Cells. 2024 Aug 26;13(17):1427. doi: 10.3390/cells13171427 (PMC11394376; doi:10.3390/cells13171427)
Supplement: Supplementary file 1 [file cells-13-01427-s001.zip]

Archive with 1 entries (1 files):
- cells-3134782-supplementary.xlsx
