# Supplementary material for: Proteomic Dynamics of Multidrug Resistance Mechanisms in Lucena 1 Cell Line
Source: Cells. 2024 Aug 26;13(17):1427. doi: 10.3390/cells13171427 (PMC11394376; doi:10.3390/cells13171427)
Supplement: Supplementary file 1 [file cells-13-01427-s001.zip › cells-3134782-supplementary.xlsx]

## Sheet: Planilha1
Supplementary Table S1: Table of proteins, identified in proteomic analysis for the Lucena 1 cell line, with -10lgP > 40.
Accession UNIPROT	-10lgP	Coverage (%)	#Peptides	#Unique	Description
P08238	240.72	72	78	25	Heat shock protein HSP 90-beta
P49327	239.77	52	109	100	Fatty acid synthase
P07900	232.90	71	76	33	Heat shock protein HSP 90-alpha
P10809	224.08	82	50	45	60 kDa heat shock protein, mitochondrial
Q00610	222.62	48	73	67	Clathrin heavy chain 1
P13639	217.58	71	66	57	Elongation factor 2
P11142	208.89	77	53	39	Heat shock cognate 71 kDa protein
P07437	207.07	84	45	4	Tubulin beta chain
P04075	206.33	91	47	35	Fructose-bisphosphate aldolase A
P68371	203.80	84	45	3	Tubulin beta-4B chain
P06733	203.37	79	41	27	Alpha-enolase
P78371	202.97	77	39	35	T-complex protein 1 subunit beta
P34932	199.94	73	56	46	Heat shock 70 kDa protein 4
P78527	199.94	30	118	106	DNA-dependent protein kinase catalytic subunit
P14618	199.01	81	50	40	Pyruvate kinase PKM
P21333	198.98	29	60	48	Filamin-A
P08670	196.02	86	57	46	Vimentin
P38646	193.87	62	46	38	Stress-70 protein, mitochondrial
P00558	191.94	84	40	30	Phosphoglycerate kinase 1
P50990	191.17	87	49	45	T-complex protein 1 subunit theta
P60709	190.80	68	34	10	Actin, cytoplasmic 1
P63261	190.80	68	34	10	Actin, cytoplasmic 2
Q13885	189.20	73	39	1	Tubulin beta-2A chain
Q9BVA1	189.08	78	40	1	Tubulin beta-2B chain
P04406	188.96	82	28	22	Glyceraldehyde-3-phosphate dehydrogenase
P55072	188.79	67	49	43	Transitional endoplasmic reticulum ATPase
P68104	188.57	78	44	24	Elongation factor 1-alpha 1
P06748	188.05	70	25	21	Nucleophosmin
Q9BQE3	187.45	92	38	5	Tubulin alpha-1C chain
P68363	185.86	92	36	0	Tubulin alpha-1B chain
Q14204	185.34	24	104	89	Cytoplasmic dynein 1 heavy chain 1
Q71U36	184.98	90	36	0	Tubulin alpha-1A chain
Q08211	184.81	46	58	52	ATP-dependent RNA helicase A
P19338	184.69	47	40	36	Nucleolin
P26641	183.38	58	31	27	Elongation factor 1-gamma
P14625	183.23	54	46	41	Endoplasmin
P22102	182.88	50	40	37	Trifunctional purine biosynthetic protein adenosine-3
Q9NR30	182.53	50	41	35	Nucleolar RNA helicase 2
P67809	182.51	56	17	10	Y-box-binding protein 1
P14866	179.33	54	26	22	Heterogeneous nuclear ribonucleoprotein L
P25705	178.84	68	37	34	ATP synthase subunit alpha, mitochondrial
P22626	178.60	89	33	25	Heterogeneous nuclear ribonucleoproteins A2/B1
Q99832	178.50	65	29	26	T-complex protein 1 subunit eta
P07195	177.70	64	26	21	L-lactate dehydrogenase B chain
P50991	177.53	73	39	33	T-complex protein 1 subunit delta
P61978	177.45	63	26	24	Heterogeneous nuclear ribonucleoprotein K
Q14697	176.26	40	33	28	Neutral alpha-glucosidase AB
P11021	176.22	54	35	26	Endoplasmic reticulum chaperone BiP
Q00839	175.68	43	39	33	Heterogeneous nuclear ribonucleoprotein U
P42704	175.24	40	52	48	Leucine-rich PPR motif-containing protein, mitochondrial
P52272	174.69	59	44	40	Heterogeneous nuclear ribonucleoprotein M
P68366	174.66	68	28	0	Tubulin alpha-4A chain
P50395	173.29	73	30	21	Rab GDP dissociation inhibitor beta
P09651	172.67	66	30	4	Heterogeneous nuclear ribonucleoprotein A1
Q6P2Q9	172.31	19	40	37	Pre-mRNA-processing-splicing factor 8
P0DMV8	171.84	56	39	13	Heat shock 70 kDa protein 1A
P0DMV9	171.84	56	39	13	Heat shock 70 kDa protein 1B
P06576	171.81	73	28	28	ATP synthase subunit beta, mitochondrial
P35579	170.65	34	58	36	Myosin-9
P26038	170.56	54	36	23	Moesin
Q14974	169.82	42	29	28	Importin subunit beta-1
P60842	169.53	65	28	14	Eukaryotic initiation factor 4A-I
Q92598	168.66	54	41	32	Heat shock protein 105 kDa
P05455	168.61	56	31	26	Lupus La protein
Q13509	168.44	50	27	0	Tubulin beta-3 chain
P17987	168.39	67	36	30	T-complex protein 1 subunit alpha
P30101	168.35	63	32	30	Protein disulfide-isomerase A3
P07814	168.31	36	47	38	Bifunctional glutamate/proline--tRNA ligase
P31939	167.61	69	32	30	Bifunctional purine biosynthesis protein ATIC
P06744	167.53	50	29	26	Glucose-6-phosphate isomerase
P49368	167.45	65	34	29	T-complex protein 1 subunit gamma
P48643	167.23	63	34	28	T-complex protein 1 subunit epsilon
P12956	166.86	56	38	36	X-ray repair cross-complementing protein 6
P23246	166.76	43	30	25	Splicing factor, proline- and glutamine-rich
P40939	165.78	54	31	29	Trifunctional enzyme subunit alpha, mitochondrial
P09874	165.76	36	31	27	Poly [ADP-ribose] polymerase 1
P25205	165.51	50	34	29	DNA replication licensing factor MCM3
P60174	164.95	88	21	21	Triosephosphate isomerase
P05388	164.93	67	21	17	60S acidic ribosomal protein P0
Q16658	164.55	62	26	24	Fascin
P07237	164.18	69	35	31	Protein disulfide-isomerase
P00338	163.44	84	34	29	L-lactate dehydrogenase A chain
A6NNZ2	163.21	30	22	0	Tubulin beta 8B
P22314	163.12	36	29	28	Ubiquitin-like modifier-activating enzyme 1
Q9BUF5	163.04	65	29	6	Tubulin beta-6 chain
P20700	162.52	56	31	25	Lamin-B1
P40227	161.93	60	26	18	T-complex protein 1 subunit zeta
P29401	161.53	55	24	22	Transketolase
Q12906	160.21	54	35	34	Interleukin enhancer-binding factor 3
O60506	160.04	47	29	16	Heterogeneous nuclear ribonucleoprotein Q
P49736	160.00	35	25	24	DNA replication licensing factor MCM2
P49411	159.99	61	27	23	Elongation factor Tu, mitochondrial
P11586	159.81	49	42	36	C-1-tetrahydrofolate synthase, cytoplasmic
P30613	159.81	63	30	25	Pyruvate kinase PKLR
O00410	159.61	43	33	27	Importin-5
P40926	159.27	71	23	22	Malate dehydrogenase, mitochondrial
Q14566	159.09	41	33	29	DNA replication licensing factor MCM6
Q15233	159.02	56	30	22	Non-P
P53396	158.76	37	36	33	ATP-citrate synthase
Q05639	158.65	57	23	6	Elongation factor 1-alpha 2
P33993	158.39	43	26	25	DNA replication licensing factor MCM7
P00915	158.22	62	17	15	Carbonic anhydrase 1
P45880	158.07	67	17	15	Voltage-dependent anion-selective channel protein 2
P24752	157.96	59	20	19	Acetyl-CoA acetyltransferase, mitochondrial
Q9NY65	157.81	41	19	1	Tubulin alpha-8 chain
Q12931	157.74	42	28	23	Heat shock protein 75 kDa, mitochondrial
P05198	157.52	65	19	17	Eukaryotic translation initiation factor 2 subunit 1
P51991	157.35	42	20	12	Heterogeneous nuclear ribonucleoprotein A3
P11940	156.99	52	31	20	Polyadenylate-binding protein 1
Q9Y4L1	156.87	31	23	21	Hypoxia up-regulated protein 1
P31943	156.71	42	22	8	Heterogeneous nuclear ribonucleoprotein H
P17844	156.39	57	39	25	Probable ATP-dependent RNA helicase DDX5
P13010	156.25	42	31	26	X-ray repair cross-complementing protein 5
Q9UQ80	155.84	71	25	23	Proliferation-associated protein 2G4
P62424	155.76	53	19	17	60S ribosomal protein L7a
Q8NC51	155.57	54	21	21	Plasminogen activator inhibitor 1 RNA-binding protein
P23528	155.24	80	21	14	Cofilin-1
P21796	155.06	85	21	19	Voltage-dependent anion-selective channel protein 1
Q16531	154.96	32	33	29	DNA damage-binding protein 1
Q13435	154.84	32	25	23	Splicing factor 3B subunit 2
P04040	154.48	60	28	27	Catalase
P22234	154.36	57	26	24	Bifunctional phosphoribosylaminoimidazole carboxylase/phosphoribosylaminoimidazole succinocarboxamide synthetase
P49588	154.01	39	31	28	Alanine--tRNA ligase, cytoplasmic
Q06830	153.63	77	18	12	Peroxiredoxin-1
P27348	153.62	63	20	10	14-3-3 protein theta
Q58FF8	153.51	38	24	0	Putative heat shock protein HSP 90-beta 2
P27824	153.39	47	29	27	Calnexin
P63104	153.15	79	25	14	14-3-3 protein zeta/delta
P31948	153.04	60	41	37	Stress-induced-phosphoprotein 1
P39023	152.87	55	26	22	60S ribosomal protein L3
P12814	152.58	40	29	11	Alpha-actinin-1
O43707	152.38	50	37	17	Alpha-actinin-4
P30041	152.34	87	21	19	Peroxiredoxin-6
O00148	152.30	49	24	6	ATP-dependent RNA helicase DDX39A
Q32P51	152.21	59	21	0	Heterogeneous nuclear ribonucleoprotein A1-like 2
O75533	151.78	32	31	27	Splicing factor 3B subunit 1
P02545	151.69	53	30	27	Prelamin-A/C
P26599	151.57	53	26	16	Polypyrimidine tract-binding protein 1
O43390	151.57	46	29	15	Heterogeneous nuclear ribonucleoprotein R
P40925	151.40	63	20	18	Malate dehydrogenase, cytoplasmic
P52209	151.15	52	22	19	6-phosphogluconate dehydrogenase, decarboxylating
P26639	151.04	55	38	30	Threonine--tRNA ligase 1, cytoplasmic
Q92616	150.78	14	36	29	eIF-2-alpha kinase activator GCN1
Q92945	150.75	44	26	20	Far upstream element-binding protein 2
P07355	150.65	66	22	4	Annexin A2
P04792	150.24	81	18	17	Heat shock protein beta-1
P12004	150.07	84	22	17	Proliferating cell nuclear antigen
P55060	149.96	28	25	25	Exportin-2
P43243	149.89	38	27	21	Matrin-3
P05387	149.62	93	12	11	60S acidic ribosomal protein P2
P49321	149.55	40	26	23	Nuclear autoantigenic sperm protein
P63241	149.28	71	13	13	Eukaryotic translation initiation factor 5A-1
P02786	149.03	43	27	26	Transferrin receptor protein 1
O00567	148.79	48	23	21	Nucleolar protein 56
Q9NZI8	148.77	41	21	20	Insulin-like growth factor 2 mRNA-binding protein 1
P36578	148.37	54	27	22	60S ribosomal protein L4
P12277	148.29	76	24	17	Creatine kinase B-type
P41252	148.19	33	36	30	Isoleucine--tRNA ligase, cytoplasmic
P14868	148.11	59	28	26	Aspartate--tRNA ligase, cytoplasmic
P68133	147.82	32	19	1	Actin, alpha skeletal muscle
P63267	147.82	32	19	1	Actin, gamma-enteric smooth muscle
P68032	147.82	32	19	1	Actin, alpha cardiac muscle 1
P62736	147.82	32	19	1	Actin, aortic smooth muscle
O14980	147.73	30	35	25	Exportin-1
P62258	147.62	75	23	17	14-3-3 protein epsilon
P08183	147.56	28	29	23	ATP-dependent translocase ABCB1
Q96AE4	146.83	50	26	20	Far upstream element-binding protein 1
P09972	146.69	59	23	11	Fructose-bisphosphate aldolase C
Q92841	146.44	31	24	12	Probable ATP-dependent RNA helicase DDX17
Q99714	145.78	82	13	12	3-hydroxyacyl-CoA dehydrogenase type-2
P26640	145.43	29	31	30	Valine--tRNA ligase
P46777	145.42	65	21	19	60S ribosomal protein L5
Q7KZF4	145.06	32	24	22	Staphylococcal nuclease domain-containing protein 1
P41091	144.66	49	19	18	Eukaryotic translation initiation factor 2 subunit 3
Q15365	144.61	57	15	8	Poly(rC)-binding protein 1
P63244	144.45	79	23	22	Receptor of activated protein C kinase 1
P11388	144.30	29	41	28	DNA topoisomerase 2-alpha
P23396	144.09	80	21	20	40S ribosomal protein S3
Q6S8J3	143.81	12	15	0	P
P34897	143.46	54	21	19	Serine hydroxymethyltransferase, mitochondrial
P07910	143.24	63	25	10	Heterogeneous nuclear ribonucleoproteins C1/C2
P15531	143.12	74	13	6	Nucleoside diphosphate kinase A
P42167	143.03	54	17	10	Lamina-associated polypeptide 2, isoforms beta/gamma
P61247	142.99	57	16	16	40S ribosomal protein S3a
P27708	142.70	17	29	26	CAD protein
P52597	142.67	46	19	13	Heterogeneous nuclear ribonucleoprotein F
Q13200	142.48	35	24	23	26S proteasome non-ATPase regulatory subunit 2
P34931	142.40	32	20	0	Heat shock 70 kDa protein 1-like
P13796	142.02	57	28	22	Plastin-2
O43143	141.87	36	26	23	ATP-dependent RNA helicase DHX15
Q9Y262	141.68	40	22	20	Eukaryotic translation initiation factor 3 subunit L
P35637	141.61	25	11	7	RNA-binding protein FUS
Q15366	141.58	50	15	9	Poly(rC)-binding protein 2
Q14240	141.52	46	20	6	Eukaryotic initiation factor 4A-II
P18669	141.32	55	13	12	Phosphoglycerate mutase 1
Q04637	141.26	22	33	26	Eukaryotic translation initiation factor 4 gamma 1
O00571	141.23	41	25	19	ATP-dependent RNA helicase DDX3X
Q13263	141.21	31	21	19	Transcription intermediary factor 1-beta
P49915	141.09	47	27	25	GMP synthase [glutamine-hydrolyzing]
P49792	140.81	8	23	8	E3 SUM
O43242	140.78	43	22	22	26S proteasome non-ATPase regulatory subunit 3
P31946	140.71	67	18	7	14-3-3 protein beta/alpha
P07737	140.58	84	14	13	Profilin-1
A6NMY6	140.55	56	19	0	Putative annexin A2-like protein
O60664	139.95	49	18	16	Perilipin-3
P38919	139.80	53	21	17	Eukaryotic initiation factor 4A-III
Q96QK1	139.47	25	16	15	Vacuolar protein sorting-associated protein 35
Q02878	139.43	54	21	16	60S ribosomal protein L6
Q15181	139.25	70	17	14	Inorganic pyrophosphatase
P61981	139.09	70	17	9	14-3-3 protein gamma
A0A2R8Y4L2	139.01	64	18	0	Heterogeneous nuclear ribonucleoprotein A1-like 3
Q99497	139.01	87	16	16	Parkinson disease protein 7
Q9BXL5	138.89	36	14	13	Hemogen
Q13838	138.82	39	22	5	Spliceosome RNA helicase DDX39B
P23284	138.71	62	19	17	Peptidyl-prolyl cis-trans isomerase B
P23588	138.67	44	24	23	Eukaryotic translation initiation factor 4B
P62701	138.48	74	27	10	40S ribosomal protein S4, X isoform
Q9Y265	138.41	47	16	16	RuvB-like 1
P06454	138.39	30	7	7	Prothymosin alpha
O75643	138.39	20	37	33	U5 small nuclear ribonucleoprotein 200 kDa helicase
Q15393	138.27	20	22	20	Splicing factor 3B subunit 3
Q8NE71	138.26	26	19	17	ATP-binding cassette sub-family F member 1
P62805	137.94	60	14	14	Histone H4
P07954	137.94	50	20	16	Fumarate hydratase, mitochondrial
P23526	137.86	45	18	17	Adenosylhomocysteinase
P12268	137.76	42	21	19	Inosine-5'-monophosphate dehydrogenase 2
P22392	137.12	80	15	8	Nucleoside diphosphate kinase B
P38159	136.98	41	17	15	RNA-binding motif protein, X chromosome
Q9Y266	136.94	55	17	17	Nuclear migration protein nudC
P09429	136.85	47	12	10	High mobility group protein B1
P62820	136.74	71	17	5	Ras-related protein Rab-1A
O15355	136.70	36	16	12	Protein phosphatase 1G
P25786	136.66	70	18	16	Proteasome subunit alpha type-1
P52789	136.58	26	22	14	Hexokinase-2
O00299	136.56	77	15	13	Chloride intracellular channel protein 1
Q15029	136.38	24	19	17	116 kDa U5 small nuclear ribonucleoprotein component
Q8WUM4	135.88	36	28	27	Programmed cell death 6-interacting protein
Q9GZR7	135.56	34	25	23	ATP-dependent RNA helicase DDX24
Q9HAV4	135.33	19	18	16	Exportin-5
P62807	134.88	79	19	0	Histone H2B type 1-C/E/F/G/I
Q14103	134.79	39	16	12	Heterogeneous nuclear ribonucleoprotein D0
P12270	134.60	12	25	19	Nucleoprotein TPR
P37802	134.55	68	14	14	Transgelin-2
Q13347	134.36	66	17	15	Eukaryotic translation initiation factor 3 subunit I
Q99880	134.32	79	19	1	Histone H2B type 1-L
Q02790	134.24	57	22	21	Peptidyl-prolyl cis-trans isomerase FKBP4
P52292	134.11	53	20	17	Importin subunit alpha-1
P27797	133.88	62	21	20	Calreticulin
Q9Y2X3	133.86	39	17	15	Nucleolar protein 58
O43684	133.76	41	12	11	Mitotic checkpoint protein BUB3
Q14980	133.68	20	37	30	Nuclear mitotic apparatus protein 1
Q15424	133.67	28	24	10	Scaffold attachment factor B1
P04181	133.41	43	19	14	Ornithine aminotransferase, mitochondrial
Q99613	133.18	25	20	18	Eukaryotic translation initiation factor 3 subunit C
Q16778	133.17	79	19	0	Histone H2B type 2-E
Q15459	133.11	29	19	18	Splicing factor 3A subunit 1
Q92499	133.04	34	21	19	ATP-dependent RNA helicase DDX1
P08397	132.97	58	18	18	Porphobilinogen deaminase
P08865	132.82	54	12	11	40S ribosomal protein SA
Q04828	132.44	73	23	1	Aldo-keto reductase family 1 member C1
P27635	132.25	59	17	4	60S ribosomal protein L10
Q9Y2W1	132.20	24	20	18	Thyroid hormone receptor-associated protein 3
P15311	132.11	42	29	16	Ezrin
P69891	132.10	83	15	1	Hemoglobin subunit gamma-1
P69892	131.99	83	15	1	Hemoglobin subunit gamma-2
Q86UE4	131.97	38	17	17	Protein LYRIC
P33992	131.90	40	28	26	DNA replication licensing factor MCM5
P54136	131.86	36	21	19	Arginine--tRNA ligase, cytoplasmic
P62937	131.82	86	22	14	Peptidyl-prolyl cis-trans isomerase A
P62136	131.65	60	15	5	Serine/threonine-protein phosphatase PP1-alpha catalytic subunit
P16104	131.53	64	12	3	Histone H2AX
P38606	131.21	37	20	20	V-type proton ATPase catalytic subunit A
Q99460	131.20	31	25	20	26S proteasome non-ATPase regulatory subunit 1
Q58FF6	131.14	20	19	1	Putative heat shock protein HSP 90-beta 4
P61158	131.10	49	18	16	Actin-related protein 3
P31942	131.06	47	13	11	Heterogeneous nuclear ribonucleoprotein H3
P39748	130.99	44	12	11	Flap endonuclease 1
Q01518	130.98	42	15	14	Adenylyl cyclase-associated protein 1
P18754	130.93	41	11	10	Regulator of chromosome condensation
P54578	130.89	48	20	18	Ubiquitin carboxyl-terminal hydrolase 14
Q8N257	130.83	75	18	1	Histone H2B type 3-B
Q9Y3F4	130.81	47	14	14	Serine-threonine kinase receptor-associated protein
P32969	130.70	68	11	10	60S ribosomal protein L9
O76021	130.55	42	22	19	Ribosomal L1 domain-containing protein 1
P33991	130.29	29	21	19	DNA replication licensing factor MCM4
P30086	130.04	70	9	9	Phosphatidylethanolamine-binding protein 1
Q92804	129.88	21	9	5	TATA-binding protein-associated factor 2N
P28838	129.87	44	21	19	Cytosol aminopeptidase
P16403	129.63	44	15	2	Histone H1.2
O95433	129.61	64	19	19	Activator of 90 kDa heat shock protein ATPase homolog 1
Q14839	129.59	14	26	16	Chromodomain-helicase-DNA-binding protein 4
P10412	129.57	47	17	4	Histone H1.4
Q01082	129.41	12	29	18	Spectrin beta chain, non-erythrocytic 1
P09211	129.25	70	14	13	Glutathione S-transferase P
P23381	129.17	43	18	17	Tryptophan--tRNA ligase, cytoplasmic
P35232	129.05	79	19	18	Prohibitin 1
Q01581	128.87	42	16	15	Hydroxymethylglutaryl-CoA synthase, cytoplasmic
P26358	128.69	16	25	20	DNA (cytosine-5)-methyltransferase 1
P46060	128.67	25	15	12	Ran GTPase-activating protein 1
P35658	128.67	14	22	19	Nuclear pore complex protein Nup214
Q9P2J5	128.43	24	24	22	Leucine--tRNA ligase, cytoplasmic
P55209	128.43	47	13	11	Nucleosome assembly protein 1-like 1
P00491	128.22	51	12	11	Purine nucleoside phosphorylase
Q9H0U4	128.19	58	13	1	Ras-related protein Rab-1B
Q9HB71	128.11	66	14	11	Calcyclin-binding protein
P02008	128.03	89	12	10	Hemoglobin subunit zeta
Q9NSD9	127.94	43	25	23	Phenylalanine--tRNA ligase beta subunit
Q14157	127.92	19	14	12	Ubiquitin-associated protein 2-like
P30050	127.91	69	11	9	60S ribosomal protein L12
Q9UQ35	127.90	11	26	20	Serine/arginine repetitive matrix protein 2
P18124	127.77	54	22	17	60S ribosomal protein L7
P30153	127.73	32	19	13	Serine/threonine-protein phosphatase 2A 65 kDa regulatory subunit A alpha isoform
P24534	127.68	64	12	9	Elongation factor 1-beta
Q15185	127.62	75	9	9	Prostaglandin E synthase 3
Q12905	127.54	54	16	14	Interleukin enhancer-binding factor 2
P32119	127.46	78	17	12	Peroxiredoxin-2
Q9Y2Z0	127.31	45	14	12	Protein SGT1 homolog
P13804	126.79	46	11	9	Electron transfer flavoprotein subunit alpha, mitochondrial
P55795	126.65	26	14	1	Heterogeneous nuclear ribonucleoprotein H2
P35580	126.59	15	30	10	Myosin-10
Q02952	126.10	12	13	13	A-kinase anchor protein 12
Q96PK6	126.02	29	18	17	RNA-binding protein 14
P62495	126.02	35	15	13	Eukaryotic peptide chain release factor subunit 1
P09960	125.99	39	19	18	Leukotriene A-4 hydrolase
P36776	125.96	22	18	13	Lon protease homolog, mitochondrial
Q16850	125.80	38	19	18	Lanosterol 14-alpha demethylase
P35998	125.79	42	15	15	26S proteasome regulatory subunit 7
Q9UKV3	125.77	14	16	15	Apoptotic chromatin condensation inducer in the nucleus
O95757	125.75	23	18	9	Heat shock 70 kDa protein 4L
P13667	125.68	35	19	19	Protein disulfide-isomerase A4
P62333	125.67	49	16	14	26S proteasome regulatory subunit 10B
P51858	125.50	46	10	9	Hepatoma-derived growth factor
Q99798	125.30	21	13	11	Aconitate hydratase, mitochondrial
P62826	125.18	48	13	12	GTP-binding nuclear protein Ran
P35520	124.99	34	15	14	Cystathionine beta-synthase
Q15084	124.99	40	15	15	Protein disulfide-isomerase A6
Q16777	124.98	61	11	1	Histone H2A type 2-C
Q6FI13	124.98	61	11	1	Histone H2A type 2-A
P36873	124.86	43	12	1	Serine/threonine-protein phosphatase PP1-gamma catalytic subunit
P46109	124.80	62	15	14	Crk-like protein
Q8IUE6	124.80	63	11	1	Histone H2A type 2-B
Q96AG4	124.75	52	15	13	Leucine-rich repeat-containing protein 59
Q99878	124.70	62	11	0	Histone H2A type 1-J
Q96KK5	124.70	62	11	0	Histone H2A type 1-H
Q9BTM1	124.70	61	11	0	Histone H2A.J
P0C0S8	124.70	61	11	0	Histone H2A type 1
P18206	124.65	22	20	19	Vinculin
P29692	124.59	59	15	11	Elongation factor 1-delta
Q9H0A0	124.40	20	18	17	RNA cytidine acetyltransferase
Q99623	124.37	58	19	17	Prohibitin-2
P11413	124.34	43	19	19	Glucose-6-phosphate 1-dehydrogenase
Q13283	124.13	38	17	15	Ras GTPase-activating protein-binding protein 1
Q04917	123.83	51	14	7	14-3-3 protein eta
P13929	123.72	29	13	1	Beta-enolase
O75534	123.51	22	16	13	Cold shock domain-containing protein E1
Q13428	123.28	13	17	17	Treacle protein
P16402	123.02	33	14	1	Histone H1.3
Q9NYF8	122.74	12	10	7	Bcl-2-associated transcription factor 1
P22087	122.55	55	13	13	rRNA 2'-
P0DP24	122.54	52	10	10	Calmodulin-2
P0DP23	122.54	52	10	10	Calmodulin-1
P0DP25	122.54	52	10	10	Calmodulin-3
P33176	122.44	26	21	15	Kinesin-1 heavy chain
P53621	122.35	17	17	15	Coatomer subunit alpha
O60841	122.33	18	22	16	Eukaryotic translation initiation factor 5B
P05141	122.16	50	19	6	ADP/ATP translocase 2
P16989	122.03	24	8	2	Y-box-binding protein 3
P06493	121.78	63	14	12	Cyclin-dependent kinase 1
P17174	121.69	57	17	16	Aspartate aminotransferase, cytoplasmic
P54819	121.64	73	14	13	Adenylate kinase 2, mitochondrial
Q9BZE4	121.44	23	13	11	GTP-binding protein 4
Q9Y490	121.36	9	19	16	Talin-1
P15880	121.25	59	19	17	40S ribosomal protein S2
P62140	121.09	38	11	1	Serine/threonine-protein phosphatase PP1-beta catalytic subunit
P07205	120.93	23	12	1	Phosphoglycerate kinase 2
P13693	120.85	84	14	11	Translationally-controlled tumor protein
P00505	120.65	42	17	16	Aspartate aminotransferase, mitochondrial
Q14498	120.55	29	12	12	RNA-binding protein 39
O95373	120.32	14	15	13	Importin-7
O95831	120.26	25	13	11	Apoptosis-inducing factor 1, mitochondrial
Q14152	120.20	17	25	21	Eukaryotic translation initiation factor 3 subunit A
P60900	120.12	58	12	12	Proteasome subunit alpha type-6
P08621	120.06	30	10	10	U1 small nuclear ribonucleoprotein 70 kDa
Q9GZL7	119.89	44	14	13	Ribosome biogenesis protein WDR12
Q15046	119.88	35	18	17	Lysine--tRNA ligase
P55786	119.83	25	20	18	Puromycin-sensitive aminopeptidase
Q562R1	119.83	23	12	0	Beta-actin-like protein 2
P30154	119.79	38	19	13	Serine/threonine-protein phosphatase 2A 65 kDa regulatory subunit A beta isoform
P05787	119.78	44	23	17	Keratin, type II cytoskeletal 8
Q14151	119.70	22	18	6	Scaffold attachment factor B2
P62753	119.67	42	14	11	40S ribosomal protein S6
P42330	119.37	46	16	2	Aldo-keto reductase family 1 member C3
P52907	119.31	50	12	10	F-actin-capping protein subunit alpha-1
Q13442	119.26	51	9	9	28 kDa heat- and acid-stable phosphoprotein
Q13310	118.97	30	17	8	Polyadenylate-binding protein 4
P28331	118.68	24	12	10	NADH-ubiquinone oxidoreductase 75 kDa subunit, mitochondrial
P46783	118.65	53	12	10	40S ribosomal protein S10
Q07955	118.56	51	15	11	Serine/arginine-rich splicing factor 1
P16949	118.56	52	13	11	Stathmin
P20290	118.46	74	14	11	Transcription factor BTF3
O60264	118.25	21	22	17	SWI/SNF-related matrix-associated actin-dependent regulator of chromatin subfamily A member 5
P16615	117.84	24	22	21	Sarcoplasmic/endoplasmic reticulum calcium ATPase 2
P68036	117.62	74	11	9	Ubiquitin-conjugating enzyme E2 L3
P33316	117.56	47	11	11	Deoxyuridine 5'-triphosphate nucleotidohydrolase, mitochondrial
Q96QV6	117.54	40	9	0	Histone H2A type 1-A
Q9UHX1	117.45	38	16	15	Poly(U)-binding-splicing factor PUF60
Q8N163	117.36	24	16	16	Cell cycle and apoptosis regulator protein 2
P05114	117.35	58	9	9	Non-histone chromosomal protein HMG-14
P17066	117.29	17	12	0	Heat shock 70 kDa protein 6
P46013	117.13	12	31	28	Proliferation marker protein Ki-67
Q07021	117.08	48	11	10	Complement component 1 Q subcomponent-binding protein, mitochondrial
P30043	117.02	64	9	9	Flavin reductase (NADPH)
O75367	117.00	43	13	12	Core histone macro-H2A.1
P31150	116.76	37	12	4	Rab GDP dissociation inhibitor alpha
P62906	116.68	41	11	9	60S ribosomal protein L10a
Q92597	116.56	30	7	6	Protein NDRG1
P08758	116.53	53	14	11	Annexin A5
P62979	116.53	66	11	9	Ubiquitin-40S ribosomal protein S27a
P62195	116.43	47	17	14	26S proteasome regulatory subunit 8
Q13185	116.14	49	11	7	Chromobox protein homolog 3
P50454	116.08	46	13	13	Serpin H1
P28066	115.96	54	11	9	Proteasome subunit alpha type-5
P28074	115.67	54	14	13	Proteasome subunit beta type-5
Q99536	115.57	31	8	6	Synaptic vesicle membrane protein VAT-1 homolog
P35241	115.48	24	17	4	Radixin
P49756	115.42	19	12	10	RNA-binding protein 25
Q92973	115.36	26	19	18	Transportin-1
P39687	115.20	48	13	6	Acidic leucine-rich nuclear phosphoprotein 32 family member A
P02100	115.13	75	12	8	Hemoglobin subunit epsilon
P37837	115.11	42	15	14	Transaldolase
P0DMV1	114.95	65	10	9	Cancer/testis antigen family 45 member A8
P0DMV2	114.95	65	10	9	Cancer/testis antigen family 45 member A9
Q5DJT8	114.95	65	10	9	Cancer/testis antigen family 45 member A2
P31040	114.85	28	12	12	Succinate dehydrogenase [ubiquinone] flavoprotein subunit, mitochondrial
P42224	114.80	17	11	10	Signal transducer and activator of transcription 1-alpha/beta
P49006	114.72	73	7	7	MARCKS-related protein
Q99986	114.71	39	14	13	Serine/threonine-protein kinase VRK1
P26196	114.71	25	10	8	Probable ATP-dependent RNA helicase DDX6
Q09028	114.60	38	15	6	Histone-binding protein RBBP4
P43246	114.58	20	16	13	DNA mismatch repair protein Msh2
P20042	114.54	35	9	9	Eukaryotic translation initiation factor 2 subunit 2
P30040	114.41	49	12	10	Endoplasmic reticulum resident protein 29
P0CG38	114.30	9	13	0	P
Q9P0L0	114.16	45	11	10	Vesicle-associated membrane protein-associated protein A
P52895	114.13	60	20	2	Aldo-keto reductase family 1 member C2
P09104	114.05	29	13	3	Gamma-enolase
O14744	113.97	22	13	11	Protein arginine N-methyltransferase 5
Q8IY81	113.79	22	11	10	pre-rRNA 2'-
P12236	113.79	46	16	1	ADP/ATP translocase 3
O75821	113.76	28	7	6	Eukaryotic translation initiation factor 3 subunit G
P46940	113.66	14	20	16	Ras GTPase-activating-like protein IQGAP1
Q92688	113.62	43	13	7	Acidic leucine-rich nuclear phosphoprotein 32 family member B
P14314	113.50	23	11	10	Glucosidase 2 subunit beta
P18621	113.45	51	11	10	60S ribosomal protein L17
P46379	113.38	15	15	13	Large proline-rich protein BAG6
Q99459	113.37	20	11	11	Cell division cycle 5-like protein
Q86UP2	113.35	13	19	12	Kinectin
Q13148	113.34	24	8	7	TAR DNA-binding protein 43
P46782	113.21	42	10	9	40S ribosomal protein S5
P04844	113.19	26	12	11	Dolichyl-diphosphooligosaccharide--protein glycosyltransferase subunit 2
Q16543	113.13	31	11	11	Hsp90 co-chaperone Cdc37
P27695	113.07	42	9	9	DNA-(apurinic or apyrimidinic site) endonuclease
P17980	112.96	40	14	13	26S proteasome regulatory subunit 6A
Q15154	112.89	9	17	14	Pericentriolar material 1 protein
P42166	112.81	22	9	2	Lamina-associated polypeptide 2, isoform alpha
P22695	112.72	29	11	10	Cytochrome b-c1 complex subunit 2, mitochondrial
Q9Y230	112.70	27	12	10	RuvB-like 2
P07741	112.69	58	11	10	Adenine phosphoribosyltransferase
O15371	112.63	26	11	9	Eukaryotic translation initiation factor 3 subunit D
P61221	112.51	34	17	16	ATP-binding cassette sub-family E member 1
Q99729	112.49	30	11	8	Heterogeneous nuclear ribonucleoprotein A/B
P62191	112.43	37	15	11	26S proteasome regulatory subunit 4
Q01844	112.35	10	5	5	RNA-binding protein EWS
P82970	112.22	33	6	6	High mobility group nucleosome-binding domain-containing protein 5
P61106	112.19	69	11	10	Ras-related protein Rab-14
Q32MZ4	112.01	13	10	7	Leucine-rich repeat flightless-interacting protein 1
P40763	111.88	25	12	11	Signal transducer and activator of transcription 3
P08708	111.86	68	9	6	40S ribosomal protein S17
P28482	111.82	39	13	11	Mitogen-activated protein kinase 1
Q99873	111.51	33	11	11	Protein arginine N-methyltransferase 1
P19367	111.24	22	18	11	Hexokinase-1
P54727	111.16	31	12	7	UV excision repair protein RAD23 homolog B
P05783	111.16	40	15	13	Keratin, type I cytoskeletal 18
Q01105	111.13	36	8	8	Protein SET
P56192	111.04	19	14	11	Methionine--tRNA ligase, cytoplasmic
P61026	110.93	52	10	7	Ras-related protein Rab-10
E9PAV3	110.91	4	7	5	Nascent polypeptide-associated complex subunit alpha, muscle-specific form
Q13765	110.91	36	7	5	Nascent polypeptide-associated complex subunit alpha
P43487	110.81	61	9	9	Ran-specific GTPase-activating protein
Q15691	110.80	38	8	7	Microtubule-associated protein RP/EB family member 1
Q12788	110.79	22	14	11	Transducin beta-like protein 3
P49591	110.69	34	14	14	Serine--tRNA ligase, cytoplasmic
P55884	110.67	27	18	18	Eukaryotic translation initiation factor 3 subunit B
Q9Y570	110.58	29	11	11	Protein phosphatase methylesterase 1
Q02543	110.57	57	13	13	60S ribosomal protein L18a
O43396	110.57	60	11	11	Thioredoxin-like protein 1
Q96L21	110.23	48	13	1	60S ribosomal protein L10-like
Q9BYX7	110.10	19	8	0	Putative beta-actin-like protein 3
O14929	110.06	25	10	6	Histone acetyltransferase type B catalytic subunit
Q01130	109.90	24	7	7	Serine/arginine-rich splicing factor 2
Q14011	109.36	47	8	7	Cold-inducible RNA-binding protein
Q13492	109.35	17	11	8	Phosphatidylinositol-binding clathrin assembly protein
Q9BQG0	109.22	15	18	14	Myb-binding protein 1A
P51149	109.11	61	13	13	Ras-related protein Rab-7a
Q00534	109.09	33	9	8	Cyclin-dependent kinase 6
P09622	108.93	24	9	9	Dihydrolipoyl dehydrogenase, mitochondrial
P51659	108.93	25	12	11	Peroxisomal multifunctional enzyme type 2
O00303	108.93	33	10	10	Eukaryotic translation initiation factor 3 subunit F
P62829	108.90	69	9	9	60S ribosomal protein L23
P61289	108.74	41	14	11	Proteasome activator complex subunit 3
Q9UJZ1	108.63	43	11	10	Stomatin-like protein 2, mitochondrial
P48047	108.63	58	9	9	ATP synthase subunit
P62249	108.62	62	11	10	40S ribosomal protein S16
P06132	108.52	43	15	12	Uroporphyrinogen decarboxylase
Q9Y3I0	108.49	27	11	11	RNA-splicing ligase RtcB homolog
P62277	108.46	57	11	7	40S ribosomal protein S13
P52565	108.45	35	8	8	Rho GDP-dissociation inhibitor 1
P05023	108.44	18	17	6	Sodium/potassium-transporting ATPase subunit alpha-1
P31323	108.41	29	9	5	cAMP-dependent protein kinase type II-beta regulatory subunit
P52701	108.34	18	20	18	DNA mismatch repair protein Msh6
Q5JTH9	108.31	11	12	9	RRP12-like protein
P62081	108.28	62	11	10	40S ribosomal protein S7
P10515	108.26	30	19	13	Dihydrolipoyllysine-residue acetyltransferase component of pyruvate dehydrogenase complex, mitochondrial
Q15020	108.22	14	14	10	Squamous cell carcinoma antigen recognized by T-cells 3
Q00341	108.13	12	14	10	Vigilin
O75083	108.05	20	10	10	WD repeat-containing protein 1
Q13451	108.00	29	11	10	Peptidyl-prolyl cis-trans isomerase FKBP5
Q8TEQ6	107.86	11	16	13	Gem-associated protein 5
B2RXH8	107.77	26	13	0	Heterogeneous nuclear ribonucleoprotein C-like 2
P62917	107.75	38	9	9	60S ribosomal protein L8
P17096	107.75	55	8	8	High mobility group protein HMG-I/HMG-Y
P35606	107.62	27	17	17	Coatomer subunit beta'
O43491	107.57	19	14	13	Band 4.1-like protein 2
P41250	107.55	23	14	13	Glycine--tRNA ligase
P54105	107.52	51	7	7	Methylosome subunit pICln
O94906	107.45	14	13	10	Pre-mRNA-processing factor 6
P67775	107.30	46	11	10	Serine/threonine-protein phosphatase 2A catalytic subunit alpha isoform
O43776	107.24	26	12	12	Asparagine--tRNA ligase, cytoplasmic
O75822	107.18	48	14	11	Eukaryotic translation initiation factor 3 subunit J
Q9ULV4	107.09	24	10	10	Coronin-1C
O95573	107.03	26	13	13	Fatty acid CoA ligase Acsl3
O75694	106.93	13	13	9	Nuclear pore complex protein Nup155
Q14166	106.83	21	14	10	Tubulin--tyrosine ligase-like protein 12
O00541	106.79	24	15	14	Pescadillo homolog
O75347	106.78	54	9	9	Tubulin-specific chaperone A
Q8N1F7	106.75	21	14	13	Nuclear pore complex protein Nup93
P99999	106.74	61	8	6	Cytochrome c
P62241	106.43	51	9	9	40S ribosomal protein S8
P35749	106.36	8	18	1	Myosin-11
P15170	106.31	32	13	7	Eukaryotic peptide chain release factor GTP-binding subunit ERF3A
Q9Y4E8	106.29	14	11	10	Ubiquitin carboxyl-terminal hydrolase 15
P49720	106.20	45	8	7	Proteasome subunit beta type-3
P61313	106.18	45	11	11	60S ribosomal protein L15
Q9UHD1	106.17	34	10	8	Cysteine and histidine-rich domain-containing protein 1
Q9UQE7	106.14	10	10	9	Structural maintenance of chromosomes protein 3
P48741	106.13	23	10	1	Putative heat shock 70 kDa protein 7
P29966	106.09	39	7	7	Myristoylated alanine-rich C-kinase substrate
Q03252	105.96	26	17	9	Lamin-B2
Q9Y2T7	105.76	15	7	0	Y-box-binding protein 2
A8MWY0	105.61	17	13	13	Endosome/lysosome-associated apoptosis and autophagy regulator family member 2
O75390	105.49	37	16	15	Citrate synthase, mitochondrial
P62263	105.49	36	4	4	40S ribosomal protein S14
Q7Z6Z7	105.43	5	24	12	E3 ubiquitin-protein ligase HUWE1
Q16891	104.91	24	16	16	MIC
P31930	104.89	25	9	9	Cytochrome b-c1 complex subunit 1, mitochondrial
P42285	104.70	13	12	9	Exosome RNA helicase MTR4
Q92905	104.65	31	8	8	C
O00231	104.42	32	13	12	26S proteasome non-ATPase regulatory subunit 11
O14979	104.10	20	9	4	Heterogeneous nuclear ribonucleoprotein D-like
Q9Y295	104.05	33	11	10	Developmentally-regulated GTP-binding protein 1
P02042	104.01	63	10	2	Hemoglobin subunit delta
O60763	103.69	12	11	9	General vesicular transport factor p115
Q9UHD8	103.53	20	10	9	Septin-9
Q12874	103.47	23	10	10	Splicing factor 3A subunit 3
Q9Y285	103.46	29	14	11	Phenylalanine--tRNA ligase alpha subunit
P50579	103.30	27	8	8	Methionine aminopeptidase 2
P63220	103.21	52	5	5	40S ribosomal protein S21
P26373	103.18	48	15	10	60S ribosomal protein L13
P46087	103.00	18	11	11	Probable 28S rRNA (cytosine(4447)-C(5))-methyltransferase
P24539	102.95	42	10	10	ATP synthase F(0) complex subunit B1, mitochondrial
O15247	102.86	61	11	9	Chloride intracellular channel protein 2
A0AVT1	102.66	15	14	13	Ubiquitin-like modifier-activating enzyme 6
P31689	102.64	42	13	10	DnaJ homolog subfamily A member 1
P62314	102.63	55	5	5	Small nuclear ribonucleoprotein Sm D1
O96008	102.62	36	8	8	Mitochondrial import receptor subunit T
P61204	102.49	54	9	4	ADP-ribosylation factor 3
P84077	102.49	54	9	4	ADP-ribosylation factor 1
Q9NX58	102.28	28	8	8	Cell growth-regulating nucleolar protein
P12235	102.26	37	12	1	ADP/ATP translocase 1
P22061	102.23	44	9	9	Protein-L-isoaspartate(D-aspartate)
P55036	102.21	40	9	6	26S proteasome non-ATPase regulatory subunit 4
P13489	102.17	30	10	8	Ribonuclease inhibitor
Q8TD47	102.06	30	13	0	40S ribosomal protein S4, Y isoform 2
P54577	101.93	39	21	21	Tyrosine--tRNA ligase, cytoplasmic
P62318	101.88	63	7	6	Small nuclear ribonucleoprotein Sm D3
Q13618	101.88	15	12	9	Cullin-3
P53618	101.75	18	13	11	Coatomer subunit beta
Q13162	101.61	51	11	8	Peroxiredoxin-4
P25398	101.31	53	7	6	40S ribosomal protein S12
P55010	101.22	29	12	11	Eukaryotic translation initiation factor 5
O14818	101.13	51	11	5	Proteasome subunit alpha type-7
P61160	100.98	35	12	10	Actin-related protein 2
Q9HAV7	100.96	41	8	8	GrpE protein homolog 1, mitochondrial
P04843	100.95	25	13	13	Dolichyl-diphosphooligosaccharide--protein glycosyltransferase subunit 1
Q15758	100.92	21	9	8	Neutral amino acid transporter B(0)
P62244	100.86	66	9	9	40S ribosomal protein S15a
Q96FW1	100.71	30	7	6	Ubiquitin thioesterase
Q14008	100.71	10	19	14	Cytoskeleton-associated protein 5
Q8NI36	100.68	15	13	10	WD repeat-containing protein 36
P46778	100.68	42	8	6	60S ribosomal protein L21
Q13409	100.57	19	10	9	Cytoplasmic dynein 1 intermediate chain 2
O75312	100.57	22	9	8	Zinc finger protein ZPR1
Q10567	100.53	13	13	2	AP-1 complex subunit beta-1
Q86VP6	100.45	15	16	14	Cullin-associated NEDD8-dissociated protein 1
P60891	100.40	35	9	2	Ribose-phosphate pyrophosphokinase 1
P31153	100.35	31	10	9	S-adenosylmethionine synthase isoform type-2
P61604	100.16	80	10	8	10 kDa heat shock protein, mitochondrial
Q9NTK5	100.13	36	13	10
Q99436	100.10	40	9	8	Proteasome subunit beta type-7
Q99996	100.10	4	21	11	A-kinase anchor protein 9
P68871	100.08	66	11	3	Hemoglobin subunit beta
Q9NQC3	100.00	13	10	8	Reticulon-4
P62910	99.96	44	7	7	60S ribosomal protein L32
Q13561	99.83	30	11	9	Dynactin subunit 2
Q14444	99.57	21	10	10	Caprin-1
P19105	99.54	46	7	7	Myosin regulatory light chain 12A
O14950	99.54	45	7	7	Myosin regulatory light chain 12B
O76094	99.41	20	10	10	Signal recognition particle subunit SRP72
Q9Y277	99.28	48	11	9	Voltage-dependent anion-selective channel protein 3
Q9H1E3	99.07	18	4	4	Nuclear ubiquitous casein and cyclin-dependent kinase substrate 1
Q16401	99.05	30	12	11	26S proteasome non-ATPase regulatory subunit 5
Q02880	99.03	8	15	3	DNA topoisomerase 2-beta
Q13501	98.61	21	5	5	Sequestosome-1
O75369	98.57	6	17	4	Filamin-B
P08243	98.44	19	8	7	Asparagine synthetase [glutamine-hydrolyzing]
Q9Y6E2	98.14	30	13	9	eIF5-mimic protein 1
P22090	98.03	31	12	0	40S ribosomal protein S4, Y isoform 1
P18859	97.92	43	5	3	ATP synthase-coupling factor 6, mitochondrial
O15372	97.80	24	8	8	Eukaryotic translation initiation factor 3 subunit H
P63010	97.73	18	15	5	AP-2 complex subunit beta
Q9H583	97.62	11	18	15	HEAT repeat-containing protein 1
O00193	97.61	22	4	4	Small acidic protein
P45973	97.60	45	8	6	Chromobox protein homolog 5
Q9UHB9	97.50	26	15	13	Signal recognition particle subunit SRP68
P25789	97.44	37	7	7	Proteasome subunit alpha type-4
O95721	97.35	32	6	6	Synaptosomal-associated protein 29
Q08J23	97.19	18	10	7	RNA cytosine C(5)-methyltransferase NSUN2
P00441	96.97	78	8	8	Superoxide dismutase [Cu-Zn]
Q99615	96.82	29	14	13	DnaJ homolog subfamily C member 7
P47756	96.63	42	9	9	F-actin-capping protein subunit beta
O75947	96.62	71	10	9	ATP synthase subunit d, mitochondrial
Q15056	96.59	46	13	12	Eukaryotic translation initiation factor 4H
O00264	96.55	44	7	7	Membrane-associated progesterone receptor component 1
O94776	96.55	19	12	10	Metastasis-associated protein MTA2
Q9Y450	96.41	21	10	10	HBS1-like protein
O15143	96.33	35	11	8	Actin-related protein 2/3 complex subunit 1B
P11766	96.26	28	8	6	Alcohol dehydrogenase class-3
Q15717	96.21	39	12	11	ELAV-like protein 1
P50914	96.15	33	9	5	60S ribosomal protein L14
Q53FZ2	96.15	24	14	11	Acyl-coenzyme A synthetase ACSM3, mitochondrial
Q96KP4	96.13	39	13	13	Cytosolic non-specific dipeptidase
Q9NUQ9	96.11	36	9	8	CYFIP-related Rac1 interactor B
P23921	95.92	15	9	8	Ribonucleoside-diphosphate reductase large subunit
Q9NS69	95.74	51	4	4	Mitochondrial import receptor subunit T
Q29RF7	95.72	12	12	10	Sister chromatid cohesion protein PDS5 homolog A
P61224	95.72	52	10	2	Ras-related protein Rap-1b
O43615	95.61	18	9	7	Mitochondrial import inner membrane translocase subunit TIM44
Q9Y5M8	95.55	43	10	8	Signal recognition particle receptor subunit beta
P55084	95.53	36	15	13	Trifunctional enzyme subunit beta, mitochondrial
Q9P258	95.43	25	9	9	Protein RCC2
P49721	95.38	40	9	6	Proteasome subunit beta type-2
O00232	95.38	30	13	12	26S proteasome non-ATPase regulatory subunit 12
Q14978	95.37	20	13	13	Nucleolar and coiled-body phosphoprotein 1
O15479	95.32	19	6	4	Melanoma-associated antigen B2
Q9BTT0	95.19	39	9	6	Acidic leucine-rich nuclear phosphoprotein 32 family member E
Q9NX40	95.18	48	9	9	Obg-like ATPase 1
P25788	95.18	34	8	8	Proteasome subunit alpha type-3
P13637	95.17	13	11	1	Sodium/potassium-transporting ATPase subunit alpha-3
Q09161	95.15	23	15	12	Nuclear cap-binding protein subunit 1
Q9H4B7	95.06	12	9	0	Tubulin beta-1 chain
P62269	95.04	49	12	8	40S ribosomal protein S18
P50502	95.00	33	12	10	Hsc70-interacting protein
Q16698	94.93	29	10	9	2,4-dienoyl-CoA reductase [(3E)-enoyl-CoA-producing], mitochondrial
Q9BXJ9	94.77	16	14	10	N-alpha-acetyltransferase 15, NatA auxiliary subunit
P00918	94.77	29	7	6	Carbonic anhydrase 2
Q07020	94.51	34	7	6	60S ribosomal protein L18
P25787	94.49	35	8	7	Proteasome subunit alpha type-2
P30048	94.38	40	8	7	Thioredoxin-dependent peroxide reductase, mitochondrial
O95232	94.34	19	7	6	Luc7-like protein 3
Q92526	94.17	14	9	1	T-complex protein 1 subunit zeta-2
P16152	94.04	33	8	8	Carbonyl reductase [NADPH] 1
Q9BQ39	93.76	12	9	4	ATP-dependent RNA helicase DDX50
P78417	93.60	47	12	12	Glutathione S-transferase omega-1
P47897	93.47	15	11	8	Glutamine--tRNA ligase
Q06210	93.37	15	10	6	Glutamine--fructose-6-phosphate aminotransferase [isomerizing] 1
Q9NRN7	93.29	30	8	8	L-aminoadipate-semialdehyde dehydrogenase-phosphopantetheinyl transferase
P78540	93.28	25	6	6	Arginase-2, mitochondrial
O14828	93.27	21	5	4	Secretory carrier-associated membrane protein 3
Q9NXG2	93.22	36	10	9	THUMP domain-containing protein 1
Q9UNM6	93.16	34	11	10	26S proteasome non-ATPase regulatory subunit 13
P62750	93.11	42	10	9	60S ribosomal protein L23a
Q99733	93.06	18	7	4	Nucleosome assembly protein 1-like 4
P53634	93.06	16	6	6	Dipeptidyl peptidase 1
P35609	93.05	12	9	0	Alpha-actinin-2
Q9Y5K5	92.86	30	10	8	Ubiquitin carboxyl-terminal hydrolase isozyme L5
Q9Y678	92.85	12	10	9	Coatomer subunit gamma-1
Q5T4S7	92.76	3	12	7	E3 ubiquitin-protein ligase UBR4
Q9UMS4	92.70	46	14	12	Pre-mRNA-processing factor 19
O94826	92.70	14	8	6	Mitochondrial import receptor subunit T
Q9UIG0	92.65	5	7	5	Tyrosine-protein kinase BAZ1B
P43034	92.57	22	7	6	Platelet-activating factor acetylhydrolase IB subunit beta
Q92769	92.53	20	7	6	Histone deacetylase 2
P53999	92.47	50	9	6	Activated RNA polymerase II transcriptional coactivator p15
P62913	92.39	39	8	6	60S ribosomal protein L11
P11310	92.23	21	8	7	Medium-chain specific acyl-CoA dehydrogenase, mitochondrial
Q86V81	92.21	36	10	8	TH
P62834	92.19	52	10	2	Ras-related protein Rap-1A
Q96SB4	92.17	13	7	4	SRSF protein kinase 1
Q9Y5S9	92.04	32	5	5	RNA-binding protein 8A
O95810	92.02	25	10	9	Caveolae-associated protein 2
Q13177	91.99	36	13	13	Serine/threonine-protein kinase PAK 2
P61006	91.85	37	8	4	Ras-related protein Rab-8A
Q00013	91.84	25	9	9	55 kDa erythrocyte membrane protein
P12081	91.81	24	13	6	Histidine--tRNA ligase, cytoplasmic
Q86SX6	91.79	45	6	4	Glutaredoxin-related protein 5, mitochondrial
Q9NXV6	91.68	21	10	8	CDKN2A-interacting protein
P37108	91.64	40	6	6	Signal recognition particle 14 kDa protein
Q9UBQ7	91.62	27	6	5	Glyoxylate reductase/hydroxypyruvate reductase
Q9H9B4	91.49	34	9	9	Sideroflexin-1
P61086	91.37	44	8	6	Ubiquitin-conjugating enzyme E2 K
P62888	91.33	77	10	9	60S ribosomal protein L30
O00116	91.25	18	10	7	Alkyldihydroxyacetonephosphate synthase, peroxisomal
Q7Z2W4	91.25	15	11	10	Zinc finger CCCH-type antiviral protein 1
P20618	91.14	40	6	6	Proteasome subunit beta type-1
Q7Z406	91.10	5	13	0	Myosin-14
P08195	91.09	13	7	5	4F2 cell-surface antigen heavy chain
A6NKT7	90.81	8	15	0	RanBP2-like and GRIP domain-containing protein 3
Q99848	90.65	28	7	7	Probable rRNA-processing protein EBP2
Q14137	90.57	25	12	11	Ribosome biogenesis protein B
Q9NR45	90.55	30	9	9	Sialic acid synthase
P26368	90.46	22	7	7	Splicing factor U2AF 65 kDa subunit
Q9Y383	90.44	19	7	4	Putative RNA-binding protein Luc7-like 2
Q9Y3E5	89.97	34	4	4	Peptidyl-tRNA hydrolase 2, mitochondrial
Q7L014	89.77	10	10	8	Probable ATP-dependent RNA helicase DDX46
Q9BZZ5	89.75	21	10	10	Apoptosis inhibitor 5
Q9HCG8	89.55	7	7	5	Pre-mRNA-splicing factor CWC22 homolog
O75152	89.54	13	9	5	Zinc finger CCCH domain-containing protein 11A
Q16576	89.36	31	11	4	Histone-binding protein RBBP7
P63208	89.35	41	7	5	S-phase kinase-associated protein 1
Q9BXP5	89.34	19	17	14	Serrate RNA effector molecule homolog
P26583	89.19	41	10	7	High mobility group protein B2
Q9Y224	89.08	25	6	5	RNA transcription, translation and transport factor protein
Q8IYB3	89.06	8	4	4	Serine/arginine repetitive matrix protein 1
P51692	89.00	15	12	1	Signal transducer and activator of transcription 5B
O95218	88.91	18	5	5	Zinc finger Ran-binding domain-containing protein 2
P46776	88.82	39	8	6	60S ribosomal protein L27a
P30044	88.81	39	8	7	Peroxiredoxin-5, mitochondrial
Q96KR1	88.78	9	8	6	Zinc finger RNA-binding protein
O76003	88.76	33	12	8	Glutaredoxin-3
P20073	88.68	21	10	9	Annexin A7
P18085	88.58	47	9	4	ADP-ribosylation factor 4
Q14739	88.55	18	11	8	Delta(14)-sterol reductase LBR
Q9NTJ5	88.55	16	8	8	Phosphatidylinositol-3-phosphatase SAC1
P11908	88.52	37	9	3	Ribose-phosphate pyrophosphokinase 2
P10768	88.48	34	8	8	S-formylglutathione hydrolase
P05386	88.43	88	6	4	60S acidic ribosomal protein P1
O60610	88.37	10	12	8	Protein diaphanous homolog 1
O43768	88.37	56	8	7	Alpha-endosulfine
P24666	88.32	32	4	4	Low molecular weight phosphotyrosine protein phosphatase
Q05086	88.17	10	8	6	Ubiquitin-protein ligase E3A
Q14318	88.14	20	7	6	Peptidyl-prolyl cis-trans isomerase FKBP8
O15067	88.13	12	12	10	Phosphoribosylformylglycinamidine synthase
P61586	88.08	44	9	2	Transforming protein RhoA
P39019	88.06	52	12	11	40S ribosomal protein S19
P43490	87.92	29	9	8	Nicotinamide phosphoribosyltransferase
P00390	87.88	22	8	7	Glutathione reductase, mitochondrial
Q07666	87.87	29	9	8	KH domain-containing, RNA-binding, signal transduction-associated protein 1
O60271	87.77	9	10	8	C-Jun-amino-terminal kinase-interacting protein 4
P21108	87.65	28	7	0	Ribose-phosphate pyrophosphokinase 3
Q7L2H7	87.60	32	9	8	Eukaryotic translation initiation factor 3 subunit M
P48444	87.49	24	9	9	Coatomer subunit delta
Q9UL46	87.48	38	10	7	Proteasome activator complex subunit 2
O60832	87.47	14	6	6	H/ACA ribonucleoprotein complex subunit DKC1
O75153	87.44	6	10	5	Clustered mitochondria protein homolog
P07339	87.33	26	7	7	Cathepsin D
Q9UBU9	87.27	18	9	7	Nuclear RNA export factor 1
Q9Y5B9	87.27	12	13	8	FACT complex subunit SPT16
Q08170	87.27	16	8	4	Serine/arginine-rich splicing factor 4
Q16222	87.26	19	9	5	UDP-N-acetylhexosamine pyrophosphorylase
Q92900	86.74	9	12	9	Regulator of nonsense transcripts 1
Q13151	86.73	26	7	5	Heterogeneous nuclear ribonucleoprotein A0
P39656	86.73	16	7	7	Dolichyl-diphosphooligosaccharide--protein glycosyltransferase 48 kDa subunit
P32322	86.61	31	6	5	Pyrroline-5-carboxylate reductase 1, mitochondrial
O95758	86.59	18	13	3	Polypyrimidine tract-binding protein 3
Q15819	86.55	66	9	3	Ubiquitin-conjugating enzyme E2 variant 2
P30626	86.49	43	8	8	Sorcin
P27816	86.44	13	11	10	Microtubule-associated protein 4
O95202	86.34	15	13	9	Mitochondrial proton/calcium exchanger protein
P61088	86.32	58	10	8	Ubiquitin-conjugating enzyme E2 N
Q8NI27	86.18	9	13	10	TH
Q14247	86.04	19	11	9	Src substrate cortactin
P41219	85.98	9	6	0	Peripherin
Q93008	85.96	4	15	4	Probable ubiquitin carboxyl-terminal hydrolase FAF-X
P0C0S5	85.92	48	5	3	Histone H2A.Z
Q71UI9	85.92	48	5	3	Histone H2A.V
P30085	85.89	38	6	5	UMP-CMP kinase
P30837	85.88	20	8	6	Aldehyde dehydrogenase X, mitochondrial
P35237	85.80	39	11	9	Serpin B6
O95817	85.66	15	7	5	BAG family molecular chaperone regulator 3
Q14696	85.59	46	8	7	LRP chaperone MESD
P69905	85.55	62	7	5	Hemoglobin subunit alpha
Q03701	85.47	9	8	7	CCAAT/enhancer-binding protein zeta
Q92878	85.46	9	12	8	DNA repair protein RAD50
P84098	85.36	17	4	4	60S ribosomal protein L19
P27694	85.34	22	11	9	Replication protein A 70 kDa DNA-binding subunit
P55265	85.20	8	10	8	Double-stranded RNA-specific adenosine deaminase
P00492	85.18	35	7	6	Hypoxanthine-guanine phosphoribosyltransferase
P07384	85.12	16	9	9	Calpain-1 catalytic subunit
Q96C36	84.98	30	8	6	Pyrroline-5-carboxylate reductase 2
Q5BKZ1	84.93	14	6	6	DBIRD complex subunit ZNF326
O43847	84.92	10	12	9	Nardilysin
Q9Y5L4	84.56	53	4	4	Mitochondrial import inner membrane translocase subunit Tim13
O43583	84.56	21	6	5	Density-regulated protein
A0A0B4J2A2	84.44	42	8	0	Peptidyl-prolyl cis-trans isomerase A-like 4C
P46779	84.43	53	9	7	60S ribosomal protein L28
P42229	84.36	14	12	0	Signal transducer and activator of transcription 5A
Q9NQ29	84.18	16	6	2	Putative RNA-binding protein Luc7-like 1
P08574	84.09	29	7	7	Cytochrome c1, heme protein, mitochondrial
P61513	83.98	58	6	6	60S ribosomal protein L37a
P51606	83.97	16	7	6	N-acylglucosamine 2-epimerase
P61201	83.86	19	8	5	C
O43399	83.79	33	6	5	Tumor protein D54
P49790	83.69	5	6	5	Nuclear pore complex protein Nup153
Q03001	83.64	1	22	0	Dystonin
O95747	83.60	17	8	5	Serine/threonine-protein kinase
P53007	83.43	24	8	7	Tricarboxylate transport protein, mitochondrial
Q52LJ0	83.42	13	4	3	Protein FAM98B
P62995	83.37	34	9	6	Transformer-2 protein homolog beta
Q16629	83.25	34	10	9	Serine/arginine-rich splicing factor 7
P56537	83.24	36	6	4	Eukaryotic translation initiation factor 6
Q9UMX0	83.23	15	5	3	Ubiquilin-1
Q13123	83.22	11	6	5	Protein Red
O43765	83.18	26	7	6	Small glutamine-rich tetratricopeptide repeat-containing protein alpha
Q9NVP1	83.13	12	8	7	ATP-dependent RNA helicase DDX18
Q9Y6G9	83.03	15	4	4	Cytoplasmic dynein 1 light intermediate chain 1
Q15008	83.02	30	11	10	26S proteasome non-ATPase regulatory subunit 6
P35268	83.00	55	6	4	60S ribosomal protein L22
P51571	82.98	32	5	4	Translocon-associated protein subunit delta
Q00325	82.94	23	9	8	Phosphate carrier protein, mitochondrial
Q2TAY7	82.88	17	7	6	WD40 repeat-containing protein SMU1
P10606	82.88	39	4	4	Cytochrome c oxidase subunit 5B, mitochondrial
Q15005	82.83	33	5	4	Signal peptidase complex subunit 2
P98175	82.64	6	5	3	RNA-binding protein 10
P06753	82.61	25	10	4	Tropomyosin alpha-3 chain
P61353	82.59	49	7	5	60S ribosomal protein L27
P10599	82.55	51	6	6	Thioredoxin
P10155	82.51	12	6	5	RNA-binding protein R
O14737	82.46	42	5	5	Programmed cell death protein 5
P31949	82.40	54	6	5	Protein S100-A11
Q9BYG3	82.35	25	6	6	MKI67 FHA domain-interacting nucleolar phosphoprotein
Q9Y281	82.23	28	6	0	Cofilin-2
O75531	82.20	51	4	4	Barrier-to-autointegration factor
O00154	82.04	28	8	7	Cytosolic acyl coenzyme A thioester hydrolase
O75368	81.98	47	5	5	SH3 domain-binding glutamic acid-rich-like protein
P83731	81.92	45	9	9	60S ribosomal protein L24
Q14315	81.86	3	9	0	Filamin-C
Q9UBB4	81.72	17	10	5	Ataxin-10
Q13895	81.65	18	7	5	Bystin
Q9H910	81.65	57	7	7	Jupiter microtubule associated homolog 2
Q15021	81.64	7	8	6	Condensin complex subunit 1
Q9ULC4	81.62	46	6	6	Malignant T-cell-amplified sequence 1
Q9Y6H1	81.58	38	5	5	Coiled-coil-helix-coiled-coil-helix domain-containing protein 2
Q15907	81.16	39	8	8	Ras-related protein Rab-11B
Q9Y2B0	81.09	42	6	6	Protein canopy homolog 2
P51159	80.90	23	6	5	Ras-related protein Rab-27A
Q6DD88	80.70	12	5	5	Atlastin-3
Q9Y3Y2	80.70	19	4	3	Chromatin target of PRMT1 protein
P21439	80.70	4	7	0	Phosphatidylcholine translocator ABCB4
P08134	80.64	38	8	1	Rho-related GTP-binding protein RhoC
P16157	80.51	6	10	8	Ankyrin-1
P09661	80.50	32	8	8	U2 small nuclear ribonucleoprotein A'
Q08945	80.47	15	10	9	FACT complex subunit SSRP1
Q8TAA3	80.44	21	6	0	Proteasome subunit alpha-type 8
P05161	80.25	25	3	3	Ubiquitin-like protein ISG15
P45974	80.24	13	9	7	Ubiquitin carboxyl-terminal hydrolase 5
P05937	80.23	29	7	5	Calbindin
Q9Y2L1	80.18	11	11	8	Exosome complex exonuclease RRP44
P37268	80.17	33	10	10	Squalene synthase
P13797	80.02	9	6	0	Plastin-3
P28070	79.92	36	8	6	Proteasome subunit beta type-4
P67936	79.82	21	7	1	Tropomyosin alpha-4 chain
P21281	79.76	14	7	7	V-type proton ATPase subunit B, brain isoform
Q01813	79.73	18	11	9	ATP-dependent 6-phosphofructokinase, platelet type
P60228	79.69	30	14	12	Eukaryotic translation initiation factor 3 subunit E
P31947	79.53	17	7	0	14-3-3 protein sigma
P14854	79.48	57	4	4	Cytochrome c oxidase subunit 6B1
P07602	79.45	17	10	7	Prosaposin
P49189	79.41	20	8	8	4-trimethylaminobutyraldehyde dehydrogenase
P14678	79.30	16	6	4	Small nuclear ribonucleoprotein-associated proteins B and B'
P63162	79.30	16	6	4	Small nuclear ribonucleoprotein-associated protein N
Q9BWD1	79.09	36	9	8	Acetyl-CoA acetyltransferase, cytosolic
Q99575	79.04	8	8	5	Ribonucleases P/MRP protein subunit P
Q15369	78.94	39	3	3	Elongin-C
Q06203	78.91	15	6	6	Amidophosphoribosyltransferase
P82979	78.85	31	6	6	SAP domain-containing ribonucleoprotein
P51148	78.85	44	8	4	Ras-related protein Rab-5C
P04083	78.84	27	8	7	Annexin A1
O43432	78.72	4	9	0	Eukaryotic translation initiation factor 4 gamma 3
P51610	78.69	4	8	6	Host cell factor 1
Q8TDN6	78.54	34	10	9	Ribosome biogenesis protein BRX1 homolog
P84085	78.38	34	7	1	ADP-ribosylation factor 5
Q9NVI7	78.37	17	9	3	ATPase family AAA domain-containing protein 3A
Q8IYD1	78.36	13	7	1	Eukaryotic peptide chain release factor GTP-binding subunit ERF3B
Q14684	78.32	15	7	6	Ribosomal RNA processing protein 1 homolog B
P04264	78.16	12	7	3	Keratin, type II cytoskeletal 1
P18077	78.16	50	7	7	60S ribosomal protein L35a
P51114	77.88	16	10	7	Fragile X mental retardation syndrome-related protein 1
Q8TEX9	77.68	9	9	5	Importin-4
Q15286	77.58	34	7	3	Ras-related protein Rab-35
Q16881	77.44	12	5	3	Thioredoxin reductase 1, cytoplasmic
Q9UKY7	77.39	29	3	3	Protein CDV3 homolog
Q12904	77.38	31	7	5	Aminoacyl tRNA synthase complex-interacting multifunctional protein 1
Q99614	77.37	21	4	4	Tetratricopeptide repeat protein 1
O75683	77.32	16	5	3	Surfeit locus protein 6
P20674	77.29	47	6	5	Cytochrome c oxidase subunit 5A, mitochondrial
Q13617	77.26	12	7	6	Cullin-2
Q9UBT2	77.24	12	5	5	SUM
Q8WXH0	77.18	1	17	0	Nesprin-2
Q9Y6C9	77.15	25	7	5	Mitochondrial carrier homolog 2
P46781	77.06	59	15	14	40S ribosomal protein S9
O43488	77.06	19	5	5	Aflatoxin B1 aldehyde reductase member 2
P62899	77.00	49	7	7	60S ribosomal protein L31
Q15637	76.96	14	6	6	Splicing factor 1
P35659	76.88	20	7	6	Protein DEK
P40429	76.84	32	8	6	60S ribosomal protein L13a
O00629	76.82	15	7	4	Importin subunit alpha-3
P61956	76.76	63	4	4	Small ubiquitin-related modifier 2
Q8NF91	76.64	1	15	0	Nesprin-1
P62280	76.49	45	10	7	40S ribosomal protein S11
P49770	76.48	15	5	3	Translation initiation factor eIF-2B subunit beta
Q8TDI0	76.45	3	8	0	Chromodomain-helicase-DNA-binding protein 5
O60282	76.36	6	6	0	Kinesin heavy chain isoform 5C
Q86W42	76.31	23	7	6	TH
Q9BS26	76.27	24	8	7	Endoplasmic reticulum resident protein 44
P02768	76.26	8	5	3	Albumin
P47813	76.25	60	7	7	Eukaryotic translation initiation factor 1A, X-chromosomal
Q9UJU6	76.22	16	5	5	Drebrin-like protein
Q92552	76.20	11	4	2	28S ribosomal protein S27, mitochondrial
Q9NTJ3	76.17	8	9	8	Structural maintenance of chromosomes protein 4
O94979	76.14	8	9	7	Protein transport protein Sec31A
Q13867	76.08	25	9	8	Bleomycin hydrolase
P04183	75.98	30	6	6	Thymidine kinase, cytosolic
P13674	75.97	14	6	6	Prolyl 4-hydroxylase subunit alpha-1
P29590	75.96	12	11	7	Protein PML
Q9NX63	75.96	22	5	5	MIC
O95861	75.93	44	9	9	3'(2'),5'-bisphosphate nucleotidase 1
P55081	75.65	18	7	5	Microfibrillar-associated protein 1
P17858	75.65	17	7	4	ATP-dependent 6-phosphofructokinase, liver type
Q14165	75.62	14	5	3	Malectin
P63167	75.45	49	4	3	Dynein light chain 1, cytoplasmic
O75489	75.44	28	6	5	NADH dehydrogenase [ubiquinone] iron-sulfur protein 3, mitochondrial
Q01469	75.40	42	6	6	Fatty acid-binding protein 5
P54725	75.31	14	5	2	UV excision repair protein RAD23 homolog A
Q9UBM7	75.25	17	8	7	7-dehydrocholesterol reductase
P14324	75.23	17	6	6	Farnesyl pyrophosphate synthase
Q9Y4C8	74.98	4	4	3	Probable RNA-binding protein 19
P14136	74.84	9	7	0	Glial fibrillary acidic protein
P60866	74.80	30	4	3	40S ribosomal protein S20
A2A3N6	74.74	9	6	0	Putative PIP5K1A and PSMD4-like protein
P63151	74.70	14	5	5	Serine/threonine-protein phosphatase 2A 55 kDa regulatory subunit B alpha isoform
Q6UN15	74.66	13	4	4	Pre-mRNA 3'-end-processing factor FIP1
Q15427	74.46	14	3	3	Splicing factor 3B subunit 4
Q9BQ67	74.23	12	5	4	Glutamate-rich WD repeat-containing protein 1
Q16630	74.20	15	6	6	Cleavage and polyadenylation specificity factor subunit 6
Q9H6Z4	74.19	11	6	5	Ran-binding protein 3
P09382	74.09	42	6	5	Galectin-1
Q9H307	74.01	11	8	6	Pinin
P00403	73.85	29	6	6	Cytochrome c oxidase subunit 2
A6NHL2	73.80	9	6	0	Tubulin alpha chain-like 3
Q04760	73.78	38	6	6	Lactoylglutathione lyase
Q15370	73.76	74	6	6	Elongin-B
Q9NSI8	73.75	27	5	4	SAM domain-containing protein SAMSN-1
Q00688	73.73	26	6	6	Peptidyl-prolyl cis-trans isomerase FKBP3
P38117	73.66	27	8	8	Electron transfer flavoprotein subunit beta
Q96EP5	73.60	10	3	3	DAZ-associated protein 1
P84103	73.53	31	6	5	Serine/arginine-rich splicing factor 3
Q9BY44	73.49	11	5	5	Eukaryotic translation initiation factor 2A
P61970	73.38	69	5	5	Nuclear transport factor 2
Q9NPH2	73.31	17	7	7	Inositol-3-phosphate synthase 1
Q86YP4	73.28	12	5	4	Transcriptional repressor p66-alpha
P25490	73.25	8	4	3	Transcriptional repressor protein YY1
Q9BVJ6	73.13	8	6	4	U3 small nucleolar RNA-associated protein 14 homolog A
Q9NY33	73.11	12	7	6	Dipeptidyl peptidase 3
P29144	72.90	6	8	3	Tripeptidyl-peptidase 2
P46977	72.87	8	7	6	Dolichyl-diphosphooligosaccharide--protein glycosyltransferase subunit STT3A
P49821	72.86	13	5	5	NADH dehydrogenase [ubiquinone] flavoprotein 1, mitochondrial
Q9C005	72.80	36	3	3	Protein dpy-30 homolog
Q7Z460	72.74	8	12	6	CLIP-associating protein 1
P61163	72.74	22	8	5	Alpha-centractin
Q9UIA9	72.74	9	9	7	Exportin-7
Q6Y7W6	72.67	5	8	4	GRB10-interacting GYF protein 2
Q13573	72.57	16	6	5	SNW domain-containing protein 1
Q7Z417	72.53	12	6	5	Nuclear fragile X mental retardation-interacting protein 2
Q08257	72.34	23	5	4	Quinone oxidoreductase
P00367	72.29	18	8	7	Glutamate dehydrogenase 1, mitochondrial
P54920	72.18	25	7	6	Alpha-soluble NSF attachment protein
Q5UIP0	72.14	3	8	4	Telomere-associated protein RIF1
P60660	72.12	29	4	4	Myosin light polypeptide 6
P50402	71.97	23	4	4	Emerin
P02549	71.78	4	10	6	Spectrin alpha chain, erythrocytic 1
Q8TAT6	71.75	11	7	3	Nuclear protein localization protein 4 homolog
P61326	71.69	39	5	5	Protein mago nashi homolog
Q96A72	71.69	39	5	5	Protein mago nashi homolog 2
P50213	71.67	20	5	5	Isocitrate dehydrogenase [NAD] subunit alpha, mitochondrial
Q9UBE0	71.64	20	7	6	SUM
P63173	71.60	49	4	4	60S ribosomal protein L38
Q6PKG0	71.59	11	11	8	La-related protein 1
P53992	71.39	5	5	4	Protein transport protein Sec24C
P62316	71.21	55	6	6	Small nuclear ribonucleoprotein Sm D2
Q9NQ55	71.17	13	7	4	Suppressor of SWI4 1 homolog
Q12873	71.14	3	9	0	Chromodomain-helicase-DNA-binding protein 3
P17812	71.14	17	8	7	CTP synthase 1
P62879	71.10	30	9	3	Guanine nucleotide-binding protein G(I)/G(S)/G(T) subunit beta-2
Q7Z478	71.10	5	7	4	ATP-dependent RNA helicase DHX29
P30084	71.04	17	4	4	Enoyl-CoA hydratase, mitochondrial
P62266	71.02	33	6	5	40S ribosomal protein S23
Q92974	71.00	8	9	5	Rho guanine nucleotide exchange factor 2
O76071	71.00	21	5	5	Probable cytosolic iron-sulfur protein assembly protein CIA
Q9H8H0	70.99	10	7	6	Nucleolar protein 11
Q9BSJ8	70.96	6	6	5	Extended synaptotagmin-1
P57088	70.94	18	5	4	Transmembrane protein 33
Q68E01	70.89	6	5	3	Integrator complex subunit 3
Q6PJT7	70.74	8	5	4	Zinc finger CCCH domain-containing protein 14
P11717	70.69	3	6	6	Cation-independent mannose-6-phosphate receptor
P61758	70.67	27	6	5	Prefoldin subunit 3
P60953	70.66	28	5	5	Cell division control protein 42 homolog
P55735	70.61	20	6	4	Protein SEC13 homolog
P52594	70.34	10	4	3	Arf-GAP domain and FG repeat-containing protein 1
P35250	70.32	22	7	6	Replication factor C subunit 2
O60341	70.31	7	5	4	Lysine-specific histone demethylase 1A
Q7L4I2	70.29	9	3	3	Arginine/serine-rich coiled-coil protein 2
Q15287	70.20	11	3	3	RNA-binding protein with serine-rich domain 1
P19623	70.19	20	4	3	Spermidine synthase
O60732	70.10	7	7	6	Melanoma-associated antigen C1
P18615	70.06	12	3	3	Negative elongation factor E
P59998	70.02	43	7	7	Actin-related protein 2/3 complex subunit 4
P61011	69.96	19	8	7	Signal recognition particle 54 kDa protein
Q01081	69.94	16	4	4	Splicing factor U2AF 35 kDa subunit
P35249	69.93	18	7	5	Replication factor C subunit 4
Q15102	69.75	26	6	5	Platelet-activating factor acetylhydrolase IB subunit alpha1
Q08379	69.70	6	7	4	Golgin subfamily A member 2
Q9BT78	69.42	23	8	7	C
Q96S66	69.38	12	4	3	Chloride channel CLIC-like protein 1
Q9H3P7	69.31	9	3	2	Golgi resident protein GCP60
P83916	69.27	18	3	1	Chromobox protein homolog 1
Q13404	69.23	46	7	1	Ubiquitin-conjugating enzyme E2 variant 1
Q9H254	69.21	2	10	0	Spectrin beta chain, non-erythrocytic 4
Q9Y3T9	69.19	7	5	5	Nucleolar complex protein 2 homolog
P24941	69.16	28	6	3	Cyclin-dependent kinase 2
Q13098	69.09	15	5	5	C
Q9UHD9	69.05	10	4	2	Ubiquilin-2
P16930	69.01	17	5	5	Fumarylacetoacetase
Q99661	68.53	12	6	5	Kinesin-like protein KIF2C
P52815	68.53	16	4	4	39S ribosomal protein L12, mitochondrial
Q13247	68.43	18	6	2	Serine/arginine-rich splicing factor 6
Q9NU22	68.32	1	10	2	Midasin
P11387	68.32	15	13	12	DNA topoisomerase 1
P68402	68.31	15	4	3	Platelet-activating factor acetylhydrolase IB subunit alpha2
P20648	68.26	5	6	0	Potassium-transporting ATPase alpha chain 1
Q9UNZ2	68.21	17	5	3	NSFL1 cofactor p47
P23368	68.18	10	5	3	NAD-dependent malic enzyme, mitochondrial
P67870	68.14	33	6	5	Casein kinase II subunit beta
P48147	68.14	13	7	6	Prolyl endopeptidase
P61254	68.12	42	8	7	60S ribosomal protein L26
Q9UPN3	68.07	1	16	0	Microtubule-actin cross-linking factor 1, isoforms 1/2/3/4/5
Q12996	67.96	12	7	6	Cleavage stimulation factor subunit 3
P49454	67.95	2	9	0	Centromere protein F
Q9NR09	67.88	2	12	2	Baculoviral IAP repeat-containing protein 6
P04818	67.86	11	3	2	Thymidylate synthase
O60216	67.86	13	5	3	Double-strand-break repair protein rad21 homolog
Q9HCE1	67.83	7	7	4	Helicase M
P61019	67.66	32	6	5	Ras-related protein Rab-2A
P36542	67.64	28	9	8	ATP synthase subunit gamma, mitochondrial
Q13595	67.60	15	5	2	Transformer-2 protein homolog alpha
O00425	67.35	15	6	4	Insulin-like growth factor 2 mRNA-binding protein 3
P18583	67.33	4	8	7	Protein S
Q7Z2T5	67.24	8	5	4	TRMT1-like protein
Q8TCS8	67.15	13	9	6	Polyribonucleotide nucleotidyltransferase 1, mitochondrial
O75436	67.14	17	5	4	Vacuolar protein sorting-associated protein 26A
Q8WXF1	67.12	13	9	4	Paraspeckle component 1
Q96T88	67.08	6	3	3	E3 ubiquitin-protein ligase UHRF1
Q8TC12	67.05	13	3	3	Retinol dehydrogenase 11
Q8N1G4	67.02	10	6	5	Leucine-rich repeat-containing protein 47
O43264	67.01	8	6	3	Centromere/kinetochore protein zw10 homolog
P04632	66.98	33	4	4	Calpain small subunit 1
Q9BTW9	66.97	4	6	2	Tubulin-specific chaperone D
O60869	66.90	22	3	3	Endothelial differentiation-related factor 1
P22059	66.81	9	6	5	Oxysterol-binding protein 1
Q9HCN8	66.74	26	3	3	Stromal cell-derived factor 2-like protein 1
Q6FI81	66.69	29	6	5	Anamorsin
O00507	66.51	2	11	0	Probable ubiquitin carboxyl-terminal hydrolase FAF-Y
P53597	66.48	12	3	3	Succinate--CoA ligase [ADP/GDP-forming] subunit alpha, mitochondrial
Q9Y3B8	66.35	23	5	4	Oligoribonuclease, mitochondrial
Q9Y3B4	66.29	36	5	3	Splicing factor 3B subunit 6
Q9UKM9	66.08	21	8	5	RNA-binding protein Raly
Q8NDH2	66.07	1	9	0	Leucine-rich repeat transmembrane protein CCDC168
P09012	65.91	29	8	5	U1 small nuclear ribonucleoprotein A
Q02978	65.84	18	5	5	Mitochondrial 2-oxoglutarate/malate carrier protein
P01008	65.84	6	2	1	Antithrombin-III
Q02224	65.78	2	13	0	Centromere-associated protein E
P42766	65.70	30	6	3	60S ribosomal protein L35
Q6P2E9	65.69	5	6	5	Enhancer of mRNA-decapping protein 4
O00267	65.66	4	4	2	Transcription elongation factor SPT5
Q13423	65.53	5	6	3	NAD(P) transhydrogenase, mitochondrial
Q9NUU7	65.46	15	6	6	ATP-dependent RNA helicase DDX19A
Q9BWJ5	65.39	45	3	3	Splicing factor 3B subunit 5
Q93009	65.38	7	7	6	Ubiquitin carboxyl-terminal hydrolase 7
Q4G0J3	65.33	8	5	2	La-related protein 7
Q15751	65.30	1	11	0	Probable E3 ubiquitin-protein ligase HERC1
Q9Y6A5	65.26	8	6	3	Transforming acidic coiled-coil-containing protein 3
O94905	65.11	14	4	2	Erlin-2
P55769	65.06	34	4	4	NHP2-like protein 1
Q5QJE6	64.87	8	5	4	Deoxynucleotidyltransferase terminal-interacting protein 2
Q6IQ22	64.83	13	5	0	Ras-related protein Rab-12
O75400	64.80	8	5	5	Pre-mRNA-processing factor 40 homolog A
O43172	64.78	13	7	5	U4/U6 small nuclear ribonucleoprotein Prp4
Q14258	64.78	7	5	3	E3 ubiquitin/ISG15 ligase TRIM25
Q14C86	64.70	5	6	4	GTPase-activating protein and VPS9 domain-containing protein 1
O43592	64.70	6	6	4	Exportin-T
Q9NQI0	64.63	4	5	0	Probable ATP-dependent RNA helicase DDX4
O15144	64.56	15	5	5	Actin-related protein 2/3 complex subunit 2
Q9UHV9	64.45	27	4	3	Prefoldin subunit 2
Q5K651	64.43	3	5	2	Sterile alpha motif domain-containing protein 9
P04114	64.42	1	12	0	Apolipoprotein B-100
Q9UKK9	64.34	30	5	5	ADP-sugar pyrophosphatase
P47914	64.26	14	2	2	60S ribosomal protein L29
O00217	64.24	24	4	4	NADH dehydrogenase [ubiquinone] iron-sulfur protein 8, mitochondrial
Q13616	64.22	6	5	3	Cullin-1
Q14677	64.20	7	4	3	Clathrin interactor 1
P11172	64.19	13	4	4	Uridine 5'-monophosphate synthase
P50750	64.14	13	6	2	Cyclin-dependent kinase 9
P30419	64.03	16	6	6	Glycylpeptide N-tetradecanoyltransferase 1
Q04323	63.95	23	4	4	UBX domain-containing protein 1
Q9GZT3	63.89	48	6	6	SRA stem-loop-interacting RNA-binding protein, mitochondrial
Q8N4Q1	63.87	42	4	4	Mitochondrial intermembrane space import and assembly protein 40
P49755	63.78	20	5	5	Transmembrane emp24 domain-containing protein 10
O15145	63.69	30	6	5	Actin-related protein 2/3 complex subunit 3
Q86UQ4	63.67	1	12	0	ATP-binding cassette sub-family A member 13
Q96HE7	63.61	8	4	2	ER
Q9H773	63.55	21	3	3	dCTP pyrophosphatase 1
O95816	63.48	24	6	4	BAG family molecular chaperone regulator 2
P28370	63.42	4	6	0	Probable global transcription activator SNF2L1
P09132	63.35	27	3	3	Signal recognition particle 19 kDa protein
O43809	63.34	38	7	7	Cleavage and polyadenylation specificity factor subunit 5
Q15003	63.26	9	5	5	Condensin complex subunit 2
P06730	63.22	22	5	4	Eukaryotic translation initiation factor 4E
Q00796	63.19	17	5	5	Sorbitol dehydrogenase
P35613	63.05	17	4	4	Basigin
P04080	63.04	47	4	4	Cystatin-B
O95782	62.94	10	12	5	AP-2 complex subunit alpha-1
P80303	62.94	11	4	3	Nucleobindin-2
P07864	62.93	7	4	0	L-lactate dehydrogenase C chain
P62857	62.89	46	4	4	40S ribosomal protein S28
A4UGR9	62.85	2	10	0	Xin actin-binding repeat-containing protein 2
Q15019	62.81	17	4	4	Septin-2
Q8N684	62.78	20	7	6	Cleavage and polyadenylation specificity factor subunit 7
P30049	62.76	38	4	3	ATP synthase subunit delta, mitochondrial
Q9H2U2	62.67	7	4	0	Inorganic pyrophosphatase 2, mitochondrial
P31350	62.65	17	5	5	Ribonucleoside-diphosphate reductase subunit M2
P62854	62.63	34	4	4	40S ribosomal protein S26
O43933	62.57	4	6	1	Peroxisome biogenesis factor 1
O00743	62.47	27	8	5	Serine/threonine-protein phosphatase 6 catalytic subunit
P12036	62.46	2	4	0	Neurofilament heavy polypeptide
P13073	62.46	22	4	3	Cytochrome c oxidase subunit 4 isoform 1, mitochondrial
Q9BVP2	62.44	8	5	3	Guanine nucleotide-binding protein-like 3
Q15643	62.38	2	8	0	Thyroid receptor-interacting protein 11
Q15274	62.16	16	3	3	Nicotinate-nucleotide pyrophosphorylase [carboxylating]
Q9NWV8	62.12	10	2	2	BRISC and BRCA1-A complex member 1
Q9BQA1	62.10	16	4	4	Methylosome protein 50
Q5T9A4	62.02	11	6	1	ATPase family AAA domain-containing protein 3B
Q01085	61.98	13	5	4	Nucleolysin TIAR
Q15149	61.93	2	14	2	Plectin
Q8IZT6	61.87	1	10	0	Abnormal spindle-like microcephaly-associated protein
Q9NX24	61.78	12	2	2	H/ACA ribonucleoprotein complex subunit 2
Q5JTJ3	61.78	32	3	3	Cytochrome c oxidase assembly factor 6 homolog
P11233	61.72	18	4	1	Ras-related protein Ral-A
Q9NVJ2	61.65	34	5	4	ADP-ribosylation factor-like protein 8B
Q96BM9	61.65	34	5	4	ADP-ribosylation factor-like protein 8A
Q6UXN9	61.62	18	5	3	WD repeat-containing protein 82
P51532	61.57	5	7	4	Transcription activator BRG1
O14579	61.56	14	3	2	Coatomer subunit epsilon
O15042	61.49	4	4	1	U2 snRNP-associated SURP motif-containing protein
Q96DI7	61.48	14	4	2	U5 small nuclear ribonucleoprotein 40 kDa protein
Q13813	61.47	3	8	6	Spectrin alpha chain, non-erythrocytic 1
Q14694	61.41	11	6	6	Ubiquitin carboxyl-terminal hydrolase 10
P53350	61.28	8	4	3	Serine/threonine-protein kinase PLK1
Q16836	61.21	12	4	3	Hydroxyacyl-coenzyme A dehydrogenase, mitochondrial
Q6UB35	61.20	5	6	1	Monofunctional C1-tetrahydrofolate synthase, mitochondrial
Q13242	61.20	17	5	3	Serine/arginine-rich splicing factor 9
Q86TU7	61.18	7	4	3	Actin-histidine N-methyltransferase
O14757	61.08	10	4	4	Serine/threonine-protein kinase Chk1
P42858	60.98	1	9	0	Huntingtin
Q9BSL1	60.96	11	4	4	Ubiquitin-associated domain-containing protein 1
Q63HN8	60.94	1	11	0	E3 ubiquitin-protein ligase RNF213
Q8NCM8	60.93	1	10	0	Cytoplasmic dynein 2 heavy chain 1
Q8WWY3	60.93	11	5	4	U4/U6 small nuclear ribonucleoprotein Prp31
Q9UN86	60.92	12	6	4	Ras GTPase-activating protein-binding protein 2
Q8NFH4	60.90	15	4	3	Nucleoporin Nup37
P52788	60.83	25	6	6	Spermine synthase
Q14571	60.78	1	6	0	Inositol 1,4,5-trisphosphate receptor type 2
Q9Y520	60.76	3	8	8	Protein PRRC2C
O95714	60.69	1	9	1	E3 ubiquitin-protein ligase HERC2
P21964	60.68	14	3	3	Catechol
P61964	60.65	15	4	4	WD repeat-containing protein 5
Q00526	60.62	12	4	0	Cyclin-dependent kinase 3
Q13155	60.52	22	5	4	Aminoacyl tRNA synthase complex-interacting multifunctional protein 2
O00487	60.46	18	3	3	26S proteasome non-ATPase regulatory subunit 14
Q9BUJ2	60.45	7	6	4	Heterogeneous nuclear ribonucleoprotein U-like protein 1
P49458	60.43	51	5	5	Signal recognition particle 9 kDa protein
O00139	60.43	8	6	3	Kinesin-like protein KIF2A
Q96M86	60.40	1	10	0	Dynein heavy chain domain-containing protein 1
Q7L0Y3	60.39	20	6	5	tRNA methyltransferase 10 homolog C
Q92890	60.28	17	4	3	Ubiquitin recognition factor in ER-associated degradation protein 1
O43169	60.26	43	3	3	Cytochrome b5 type B
P62873	60.26	17	7	0	Guanine nucleotide-binding protein G(I)/G(S)/G(T) subunit beta-1
P30405	60.21	32	6	3	Peptidyl-prolyl cis-trans isomerase F, mitochondrial
O43290	60.19	10	7	5	U4/U6.U5 tri-snRNP-associated protein 1
P28065	60.17	35	6	6	Proteasome subunit beta type-9
Q709C8	60.15	1	11	0	Intermembrane lipid transfer protein VPS13C
O00273	60.06	14	4	3	DNA fragmentation factor subunit alpha
Q7L1Q6	60.01	11	6	4	eIF5-mimic protein 2
P07196	60.01	3	4	0	Neurofilament light polypeptide
O15050	59.97	1	7	0	TPR and ankyrin repeat-containing protein 1
Q96MI9	59.93	3	7	0	Cytosolic carboxypeptidase 4
Q96C01	59.89	30	4	3	Protein FAM136A
Q96C86	59.87	17	6	4	m7GpppX diphosphatase
Q12769	59.66	3	5	3	Nuclear pore complex protein Nup160
Q53FT3	59.62	14	3	2	Protein Hikeshi
O60518	59.53	4	5	0	Ran-binding protein 6
Q5VT06	59.46	2	9	0	Centrosome-associated protein 350
Q4G0P3	59.43	1	7	0	Hydrocephalus-inducing protein homolog
Q16851	59.40	12	5	4	UTP--glucose-1-phosphate uridylyltransferase
Q16555	59.29	12	5	3	Dihydropyrimidinase-related protein 2
Q9NYC9	59.19	1	11	0	Dynein axonemal heavy chain 9
Q14683	59.17	5	9	4	Structural maintenance of chromosomes protein 1A
O75746	59.13	9	5	2	Calcium-binding mitochondrial carrier protein Aralar1
Q9H4L4	59.11	6	4	1	Sentrin-specific protease 3
P30566	59.01	12	5	4	Adenylosuccinate lyase
Q5CZC0	58.98	1	10	0	Fibrous sheath-interacting protein 2
P60981	58.90	19	3	2	Destrin
O00764	58.90	20	4	3	Pyridoxal kinase
Q15392	58.88	8	4	4	Delta(24)-sterol reductase
P35269	58.68	7	3	2	General transcription factor IIF subunit 1
Q9NT62	58.63	14	4	3	Ubiquitin-like-conjugating enzyme ATG3
Q99543	58.61	8	4	4	DnaJ homolog subfamily C member 2
Q01650	58.58	8	3	2	Large neutral amino acids transporter small subunit 1
Q14674	58.57	2	8	0	Separin
Q9BWF3	58.57	13	4	4	RNA-binding protein 4
Q8WXX0	58.26	1	7	0	Dynein axonemal heavy chain 7
P49257	58.14	14	5	5	Protein ERGIC-53
P20929	58.11	1	9	0	Nebulin
Q9NQR4	58.06	11	4	1	Omega-amidase NIT2
Q3ZCQ8	58.00	11	3	3	Mitochondrial import inner membrane translocase subunit TIM50
Q07866	57.98	10	6	2	Kinesin light chain 1
P56134	57.95	31	4	3	ATP synthase subunit f, mitochondrial
Q9Y5J1	57.92	12	4	4	U3 small nucleolar RNA-associated protein 18 homolog
Q96G03	57.92	11	6	5	Phosphopentomutase
Q71DI3	57.83	27	5	1	Histone H3.2
Q16695	57.83	27	5	1	Histone H3.1t
P68431	57.83	27	5	1	Histone H3.1
Q5H9U9	57.78	2	8	0	Probable ATP-dependent RNA helicase DDX60-like
Q5VST9	57.76	0	6	0
Q96IX5	57.76	43	2	2	ATP synthase membrane subunit K, mitochondrial
Q13526	57.71	27	3	2	Peptidyl-prolyl cis-trans isomerase NIMA-interacting 1
P62942	57.71	25	2	2	Peptidyl-prolyl cis-trans isomerase FKBP1A
Q6NZI2	57.70	11	4	4	Caveolae-associated protein 1
Q13356	57.67	12	5	4	RING-type E3 ubiquitin-protein ligase PPIL2
P09234	57.65	25	3	3	U1 small nuclear ribonucleoprotein C
Q9Y5J9	57.65	36	3	3	Mitochondrial import inner membrane translocase subunit Tim8 B
Q8IZ69	57.62	12	7	6	tRNA (uracil-5-)-methyltransferase homolog A
P15374	57.56	23	4	3	Ubiquitin carboxyl-terminal hydrolase isozyme L3
Q9NNW7	57.55	10	4	3	Thioredoxin reductase 2, mitochondrial
Q9H6R4	57.41	4	5	2	Nucleolar protein 6
P35527	57.40	12	4	2	Keratin, type I cytoskeletal 9
P84090	57.37	17	2	2	Enhancer of rudimentary homolog
Q92817	57.32	2	9	0	Envoplakin
P51572	57.28	17	5	4	B-cell receptor-associated protein 31
O00422	57.24	29	4	4	Histone deacetylase complex subunit SAP18
Q9H9Q2	57.23	16	3	3	C
Q15435	57.16	14	4	3	Protein phosphatase 1 regulatory subunit 7
Q13011	57.14	11	4	3	Delta(3,5)-Delta(2,4)-dienoyl-CoA isomerase, mitochondrial
P23508	57.12	4	6	0	Colorectal mutant cancer protein
O96019	57.02	12	4	4	Actin-like protein 6A
Q9Y617	56.95	15	5	5	Phosphoserine aminotransferase
Q9NRW3	56.92	23	3	2	DNA dC->dU-editing enzyme AP
Q9BVK6	56.90	16	3	3	Transmembrane emp24 domain-containing protein 9
Q6P6C2	56.86	7	3	1	RNA demethylase ALKBH5
P08559	56.82	13	6	4	Pyruvate dehydrogenase E1 component subunit alpha, somatic form, mitochondrial
Q8IYF3	56.81	3	4	2	Testis-expressed protein 11
Q15631	56.80	26	7	5	Translin
Q9Y547	56.75	33	3	3	Intraflagellar transport protein 25 homolog
Q16352	56.71	3	3	0	Alpha-internexin
Q9UKF6	56.69	6	4	3	Cleavage and polyadenylation specificity factor subunit 3
P20336	56.69	10	3	0	Ras-related protein Rab-3A
P20337	56.69	10	3	0	Ras-related protein Rab-3B
Q96E17	56.69	10	3	0	Ras-related protein Rab-3C
P05771	56.65	10	5	5	Protein kinase C beta type
Q9Y6M1	56.46	16	7	6	Insulin-like growth factor 2 mRNA-binding protein 2
Q13243	56.46	18	4	3	Serine/arginine-rich splicing factor 5
O14497	56.36	2	4	3	AT-rich interactive domain-containing protein 1A
Q9BPW8	56.34	20	4	3	Protein NipSnap homolog 1
Q8IX12	56.33	4	4	2	Cell division cycle and apoptosis regulator protein 1
Q13619	56.32	7	5	3	Cullin-4A
Q8WWQ0	56.29	2	4	1	PH-interacting protein
O15417	56.20	1	7	0	Trinucleotide repeat-containing gene 18 protein
P61421	56.09	15	4	3	V-type proton ATPase subunit d 1
Q14203	56.03	5	6	4	Dynactin subunit 1
O60306	55.97	4	8	1	RNA helicase aquarius
Q15269	55.95	7	6	5	Periodic tryptophan protein 2 homolog
Q8IZ41	55.89	3	3	0	Ras and EF-hand domain-containing protein
P62306	55.88	24	2	2	Small nuclear ribonucleoprotein F
P07197	55.86	2	3	0	Neurofilament medium polypeptide
P62304	55.78	30	3	2	Small nuclear ribonucleoprotein E
Q96T76	55.72	5	4	4	MMS19 nucleotide excision repair protein homolog
Q96HS1	55.68	15	5	3	Serine/threonine-protein phosphatase PGAM5, mitochondrial
Q9Y4G6	55.68	1	5	0	Talin-2
O96000	55.65	21	3	3	NADH dehydrogenase [ubiquinone] 1 beta subcomplex subunit 10
Q96EA4	55.52	9	5	3	Protein Spindly
Q86UK7	55.38	4	4	2	E3 ubiquitin-protein ligase ZNF598
Q96JM4	55.37	2	7	0	Leucine-rich repeat and IQ domain-containing protein 1
Q9NQG5	55.36	16	4	3	Regulation of nuclear pre-mRNA domain-containing protein 1B
P23193	55.36	15	5	4	Transcription elongation factor A protein 1
O43447	55.32	18	4	2	Peptidyl-prolyl cis-trans isomerase H
O75306	55.32	18	7	6	NADH dehydrogenase [ubiquinone] iron-sulfur protein 2, mitochondrial
Q9H078	55.31	8	6	4	Caseinolytic peptidase B protein homolog
Q15257	55.26	15	4	3	Serine/threonine-protein phosphatase 2A activator
Q96N66	55.26	9	3	3	Lysophospholipid acyltransferase 7
O43149	55.19	1	7	0	Zinc finger ZZ-type and EF-hand domain-containing protein 1
Q9Y4A5	55.13	1	8	0	Transformation/transcription domain-associated protein
P46459	55.10	6	4	4	Vesicle-fusing ATPase
P46821	55.07	2	5	2	Microtubule-associated protein 1B
Q06124	54.98	7	4	2	Tyrosine-protein phosphatase non-receptor type 11
Q9BY77	54.97	6	2	2	Polymerase delta-interacting protein 3
P78347	54.94	4	6	1	General transcription factor II-I
Q68DQ2	54.92	1	7	0	Very large A-kinase anchor protein
Q9Y3U8	54.88	30	3	3	60S ribosomal protein L36
P49207	54.87	37	6	6	60S ribosomal protein L34
Q9UKD2	54.86	18	4	4	mRNA turnover protein 4 homolog
Q8WW33	54.82	17	3	3	Gametocyte-specific factor 1
P62837	54.77	20	4	2	Ubiquitin-conjugating enzyme E2 D2
P61077	54.77	20	4	2	Ubiquitin-conjugating enzyme E2 D3
Q5JTV8	54.67	10	5	4	Torsin-1A-interacting protein 1
O75396	54.65	19	4	4	Vesicle-trafficking protein SEC22b
Q92538	54.65	2	8	0	Golgi-specific brefeldin A-resistance guanine nucleotide exchange factor 1
A3KN83	54.63	2	3	1	Protein strawberry notch homolog 1
P51587	54.63	1	8	0	Breast cancer type 2 susceptibility protein
Q8NFH3	54.51	11	3	3	Nucleoporin Nup43
P47985	54.50	8	3	2	Cytochrome b-c1 complex subunit Rieske, mitochondrial
O75717	54.49	4	4	3	WD repeat and HMG-box DNA-binding protein 1
O15397	54.46	4	6	2	Importin-8
Q9Y5A9	54.46	10	5	5	YTH domain-containing family protein 2
Q9UPA5	54.42	1	9	0	Protein bassoon
O94973	54.42	5	8	0	AP-2 complex subunit alpha-2
Q1KMD3	54.32	10	7	5	Heterogeneous nuclear ribonucleoprotein U-like protein 2
Q9NR31	54.30	28	5	4	GTP-binding protein SAR1a
O60313	54.26	4	4	2	Dynamin-like 120 kDa protein, mitochondrial
P58546	54.24	22	2	2	Myotrophin
Q96JB5	54.21	8	6	2	CDK5 regulatory subunit-associated protein 3
Q9Y4P3	54.17	6	3	2	Transducin beta-like protein 2
Q9NQX3	54.14	5	4	3	Gephyrin
Q9UKL0	54.13	10	4	3	REST corepressor 1
P50416	54.13	5	3	3	Carnitine
O15078	54.10	1	7	0	Centrosomal protein of 290 kDa
P62851	54.06	30	5	5	40S ribosomal protein S25
O14795	53.90	2	7	0	Protein unc-13 homolog B
Q53GQ0	53.89	11	4	3	Very-long-chain 3-oxoacyl-CoA reductase
Q96NY7	53.87	3	3	0	Chloride intracellular channel protein 6
Q5TEC6	53.82	26	4	1	Histone H3-7
Q9P035	53.76	11	4	3	Very-long-chain (3R)-3-hydroxyacyl-CoA dehydratase 3
Q9NXG0	53.74	2	6	0	Centlein
Q86UK0	53.73	1	7	0	Glucosylceramide transporter ABCA12
Q12888	53.73	3	4	4	TP53-binding protein 1
P20340	53.73	15	3	2	Ras-related protein Rab-6A
Q9Y2F5	53.67	1	5	0	Little elongation complex subunit 1
O43324	53.62	30	4	3	Eukaryotic translation elongation factor 1 epsilon-1
Q8IVF4	53.62	1	9	0	Dynein axonemal heavy chain 10
O75477	53.55	9	3	1	Erlin-1
O15511	53.54	33	5	4	Actin-related protein 2/3 complex subunit 5
P40616	53.54	38	4	4	ADP-ribosylation factor-like protein 1
Q5JT25	53.40	10	3	0	Ras-related protein Rab-41
O00233	53.40	13	3	3	26S proteasome non-ATPase regulatory subunit 9
Q9UNX4	53.40	6	6	5	WD repeat-containing protein 3
Q15437	53.39	6	4	3	Protein transport protein Sec23B
O95347	53.32	5	6	6	Structural maintenance of chromosomes protein 2
Q14CX7	53.26	3	5	1	N-alpha-acetyltransferase 25, NatB auxiliary subunit
Q70EL4	53.26	2	6	0	Ubiquitin carboxyl-terminal hydrolase 43
O75964	53.16	39	4	4	ATP synthase subunit g, mitochondrial
O43670	53.12	9	4	3	BUB3-interacting and GLEBS motif-containing protein ZNF207
O95163	53.06	3	6	1	Elongator complex protein 1
Q5HYC2	52.99	2	7	0	Uncharacterized protein KIAA2026
Q9UKX3	52.98	2	3	0	Myosin-13
Q9Y4F3	52.95	2	7	0	Meiosis regulator and mRNA stability factor 1
Q8IWJ2	52.95	2	7	0	GRIP and coiled-coil domain-containing protein 2
O00203	52.95	5	5	2	AP-3 complex subunit beta-1
P52732	52.93	4	6	1	Kinesin-like protein KIF11
P49406	52.91	12	4	2	39S ribosomal protein L19, mitochondrial
O14880	52.91	18	2	2	Microsomal glutathione S-transferase 3
Q8N1I0	52.87	2	7	0	Dedicator of cytokinesis protein 4
Q96Q89	52.73	2	6	0	Kinesin-like protein KIF20B
Q9P225	52.72	1	7	0	Dynein axonemal heavy chain 2
Q96E11	52.67	10	4	1	Ribosome-recycling factor, mitochondrial
Q9UM00	52.67	12	2	2	Calcium load-activated calcium channel
Q6KC79	52.55	1	4	1	Nipped-B-like protein
P04259	52.50	7	5	0	Keratin, type II cytoskeletal 6B
Q99627	52.49	14	2	2	C
Q9Y316	52.48	8	3	2	Protein MEM
Q9P289	52.39	12	5	2	Serine/threonine-protein kinase 26
Q99598	52.32	14	3	2	Translin-associated protein X
Q9NRC6	52.28	1	7	0	Spectrin beta chain, non-erythrocytic 5
Q9BZF1	52.23	6	7	3	Obscurin
P16150	52.23	8	3	3	Leukosialin
Q9NWH9	52.17	3	3	2	SAFB-like transcription modulator
Q96AK3	52.05	10	3	2	DNA dC->dU-editing enzyme AP
Q9UG01	51.99	1	5	0	Intraflagellar transport protein 172 homolog
P40937	51.91	21	5	4	Replication factor C subunit 5
O60437	51.90	2	7	0	Periplakin
P35240	51.89	5	5	0	Merlin
Q7Z745	51.85	3	8	0	Maestro heat-like repeat-containing protein family member 2B
P51665	51.84	13	5	3	26S proteasome non-ATPase regulatory subunit 7
P20339	51.81	29	6	2	Ras-related protein Rab-5A
Q14669	51.81	2	5	1	E3 ubiquitin-protein ligase TRIP12
P54707	51.81	5	6	0	Potassium-transporting ATPase alpha chain 2
O15357	51.78	2	6	0	Phosphatidylinositol 3,4,5-trisphosphate 5-phosphatase 2
Q08752	51.77	9	5	1	Peptidyl-prolyl cis-trans isomerase D
O43719	51.75	5	4	3	HIV Tat-specific factor 1
Q8N806	51.75	11	4	4	Putative E3 ubiquitin-protein ligase UBR7
Q5T655	51.75	2	4	0	Cilia- and flagella-associated protein 58
Q9UI12	51.74	9	4	3	V-type proton ATPase subunit H
P33240	51.71	11	4	4	Cleavage stimulation factor subunit 2
Q9P275	51.58	4	4	2	Ubiquitin carboxyl-terminal hydrolase 36
Q8N4N8	51.57	5	5	0	Kinesin-like protein KIF2B
Q8NBT2	51.57	28	4	3	Kinetochore protein Spc24
O43283	51.55	2	4	0	Mitogen-activated protein kinase kinase kinase 13
Q99584	51.53	30	3	3	Protein S100-A13
Q15050	51.52	18	5	4	Ribosome biogenesis regulatory protein homolog
P48634	51.48	3	6	5	Protein PRRC2A
P05543	51.45	4	3	0	Thyroxine-binding globulin
P51153	51.45	22	4	3	Ras-related protein Rab-13
Q96BY7	51.29	1	6	0	Autophagy-related protein 2 homolog B
P51531	51.27	2	4	0	Probable global transcription activator SNF2L2
Q9ULT8	51.17	1	7	0	E3 ubiquitin-protein ligase HECTD1
Q6P1J9	51.12	7	5	3	Parafibromin
A2RTX5	51.03	5	4	0	Threonine--tRNA ligase 2, cytoplasmic
O75844	51.03	7	4	3	CAAX prenyl protease 1 homolog
O60840	51.00	1	6	0	Voltage-dependent L-type calcium channel subunit alpha-1F
Q14692	50.96	3	4	3	Ribosome biogenesis protein BMS1 homolog
Q96GQ7	50.96	6	4	4	Probable ATP-dependent RNA helicase DDX27
P62308	50.88	26	3	3	Small nuclear ribonucleoprotein G
A8MWD9	50.88	26	3	3	Putative small nuclear ribonucleoprotein G-like protein 15
Q96D46	50.88	6	2	2	60S ribosomal export protein NMD3
O43747	50.85	7	8	2	AP-1 complex subunit gamma-1
P50570	50.83	6	5	2	Dynamin-2
Q5T7N2	50.78	2	5	0	LINE-1 type transposase domain-containing protein 1
Q15843	50.71	42	3	2	NEDD8
Q9H2G2	50.69	3	3	2	STE20-like serine/threonine-protein kinase
Q7Z7A1	50.68	2	7	0	Centriolin
Q14146	50.67	2	6	0	Unhealthy ribosome biogenesis protein 2 homolog
Q13427	50.65	5	4	3	Peptidyl-prolyl cis-trans isomerase G
Q13439	50.64	2	7	0	Golgin subfamily A member 4
Q8IYT4	50.63	4	3	0	Katanin p60 ATPase-containing subunit A-like 2
Q70CQ2	50.62	1	5	0	Ubiquitin carboxyl-terminal hydrolase 34
Q8WXG9	50.59	1	7	0	Adhesion G-protein coupled receptor V1
A6NEL2	50.58	3	4	0	Ankyrin repeat domain-containing protein S
P52888	50.57	4	2	2	Thimet oligopeptidase
Q9NYB0	50.55	13	4	2	Telomeric repeat-binding factor 2-interacting protein 1
Q9C0D5	50.54	2	5	0	Protein TANC1
P09496	50.52	21	5	4	Clathrin light chain A
Q16363	50.50	1	6	0	Laminin subunit alpha-4
P13473	50.49	7	3	3	Lysosome-associated membrane glycoprotein 2
Q9UJS0	50.44	7	4	1	Calcium-binding mitochondrial carrier protein Aralar2
Q96EY7	50.37	8	7	2	Pentatricopeptide repeat domain-containing protein 3, mitochondrial
Q9NTG1	50.36	1	5	0	Polycystic kidney disease and receptor for egg jelly-related protein
Q96DF8	50.33	11	5	3	Splicing factor ESS-2 homolog
Q2NKX8	50.29	2	3	1	DNA excision repair protein ERCC-6-like
Q8N5K1	50.26	21	2	2	CDGSH iron-sulfur domain-containing protein 2
Q9BWW4	50.24	7	2	2	Single-stranded DNA-binding protein 3
O14556	50.20	8	5	0	Glyceraldehyde-3-phosphate dehydrogenase, testis-specific
Q9UBQ5	50.20	25	4	4	Eukaryotic translation initiation factor 3 subunit K
Q96P70	50.19	3	2	2	Importin-9
O00763	50.19	1	7	0	Acetyl-CoA carboxylase 2
Q9BSW2	50.12	2	2	0	EF-hand calcium-binding domain-containing protein 4B
P13569	50.09	1	5	0	Cystic fibrosis transmembrane conductance regulator
Q96K17	50.07	45	4	3	Transcription factor BTF3 homolog 4
Q53H82	50.06	16	6	4	Endoribonuclease LACTB2
P63279	50.01	23	3	3	SUM
Q9NSK0	50.01	7	5	0	Kinesin light chain 4
Q86YS6	50.00	8	2	0	Ras-related protein Rab-43
P48729	49.99	8	2	1	Casein kinase I isoform alpha
Q13315	49.94	1	6	0	Serine-protein kinase ATM
Q9Y5S1	49.87	4	2	2	Transient receptor potential cation channel subfamily V member 2
P20962	49.87	24	4	4	Parathymosin
O75037	49.86	3	8	0	Kinesin-like protein KIF21B
P78344	49.85	4	4	2	Eukaryotic translation initiation factor 4 gamma 2
Q5VU43	49.81	1	7	0	Myomegalin
Q9UFH2	49.81	1	6	0	Dynein axonemal heavy chain 17
Q8NBJ5	49.81	8	5	4	Procollagen galactosyltransferase 1
Q9H2U1	49.80	3	4	2	ATP-dependent DNA/RNA helicase DHX36
P17540	49.79	7	4	0	Creatine kinase S-type, mitochondrial
P12532	49.79	7	4	0	Creatine kinase U-type, mitochondrial
Q6RI45	49.74	1	4	0	Bromodomain and WD repeat-containing protein 3
Q16795	49.73	11	4	2	NADH dehydrogenase [ubiquinone] 1 alpha subcomplex subunit 9, mitochondrial
Q9UNS2	49.72	10	3	3	COP9 signalosome complex subunit 3
Q9UI30	49.65	22	2	2	Multifunctional methyltransferase subunit TRM112-like protein
O43665	49.64	16	3	3	Regulator of G-protein signaling 10
Q8N3K9	49.64	1	7	0	Cardiomyopathy-associated protein 5
P00374	49.62	28	4	4	Dihydrofolate reductase
Q9H9A6	49.59	7	5	1	Leucine-rich repeat-containing protein 40
Q92747	49.59	12	4	1	Actin-related protein 2/3 complex subunit 1A
Q6P3X3	49.50	5	6	2	Tetratricopeptide repeat protein 27
Q9Y376	49.49	13	5	2	Calcium-binding protein 39
P36543	49.44	16	3	2	V-type proton ATPase subunit E 1
Q9NZT2	49.43	6	3	2
Q13564	49.42	6	2	2	NEDD8-activating enzyme E1 regulatory subunit
Q8NEY1	49.37	2	8	0	Neuron navigator 1
Q7Z4V5	49.36	5	3	2	Hepatoma-derived growth factor-related protein 2
Q5VYK3	49.31	1	4	0	Proteasome adapter and scaffold protein ECM29
A6NHR9	49.31	1	5	0	Structural maintenance of chromosomes flexible hinge domain-containing protein 1
Q9Y6V0	49.31	0	5	0	Protein piccolo
O94925	49.30	7	3	3	Glutaminase kidney isoform, mitochondrial
P50851	49.21	1	3	1	Lipopolysaccharide-responsive and beige-like anchor protein
Q8N9T8	49.20	6	5	2	Protein KRI1 homolog
Q5T3I0	49.19	6	2	2	G patch domain-containing protein 4
P48163	49.19	6	3	2	NADP-dependent malic enzyme
Q14139	49.17	3	4	1	Ubiquitin conjugation factor E4 A
P36957	49.12	5	2	2	Dihydrolipoyllysine-residue succinyltransferase component of 2-oxoglutarate dehydrogenase complex, mitochondrial
P25685	49.09	8	3	2	DnaJ homolog subfamily B member 1
Q8WXX5	49.08	24	6	5	DnaJ homolog subfamily C member 9
P30622	49.06	2	5	0	CAP-Gly domain-containing linker protein 1
Q15004	49.06	28	2	2	PCNA-associated factor
Q8WWM7	49.04	5	5	4	Ataxin-2-like protein
Q9H0S4	48.98	8	3	2	Probable ATP-dependent RNA helicase DDX47
P51003	48.94	9	4	4	Poly(A) polymerase alpha
Q7Z6P3	48.86	2	2	0	Ras-related protein Rab-44
Q14966	48.82	2	3	2	Zinc finger protein 638
P21359	48.80	1	7	0	Neurofibromin
O95466	48.78	2	4	0	Formin-like protein 1
P62847	48.76	29	3	3	40S ribosomal protein S24
O75874	48.75	14	5	4	Isocitrate dehydrogenase [NADP] cytoplasmic
Q13402	48.75	1	6	0	Unconventional myosin-VIIa
P49959	48.74	6	5	2	Double-strand break repair protein MRE11
P11532	48.70	1	6	0	Dystrophin
Q9UKI8	48.64	6	6	1	Serine/threonine-protein kinase tousled-like 1
O95336	48.64	10	2	2	6-phosphogluconolactonase
A5YKK6	48.61	2	5	2	CCR4-N
A6H8Y1	48.60	1	6	0	Transcription factor TFIIIB component B'' homolog
Q99700	48.60	3	4	2	Ataxin-2
P40123	48.54	4	3	0	Adenylyl cyclase-associated protein 2
Q8NB25	48.49	2	5	0	Protein FAM184A
Q7Z7H8	48.48	14	4	2	39S ribosomal protein L10, mitochondrial
Q9C091	48.46	2	6	0	GREB1-like protein
Q16787	48.44	1	5	0	Laminin subunit alpha-3
Q5S007	48.42	1	6	0	Leucine-rich repeat serine/threonine-protein kinase 2
Q9BZF9	48.37	2	4	0	Uveal autoantigen with coiled-coil domains and ankyrin repeats
Q96N23	48.37	1	5	0	Cilia- and flagella-associated protein 54
O15020	48.36	2	7	0	Spectrin beta chain, non-erythrocytic 2
A7E2Y1	48.28	2	7	0	Myosin-7B
P21817	48.27	1	7	0	Ryanodine receptor 1
G2XKQ0	48.25	24	3	2	Small ubiquitin-related modifier 5
Q96I99	48.22	10	4	4	Succinate--CoA ligase [GDP-forming] subunit beta, mitochondrial
Q96RW7	48.21	1	7	0	Hemicentin-1
Q9H2M9	48.18	2	4	1	Rab3 GTPase-activating protein non-catalytic subunit
Q86U42	48.17	11	4	3	Polyadenylate-binding protein 2
P31327	48.17	1	3	0	Carbamoyl-phosphate synthase [ammonia], mitochondrial
Q96RQ3	48.16	5	2	2	Methylcrotonoyl-CoA carboxylase subunit alpha, mitochondrial
Q8N3X1	48.13	4	4	2	Formin-binding protein 4
Q13523	48.12	5	5	3	Serine/threonine-protein kinase PRP4 homolog
Q9ULU4	48.12	3	3	2	Protein kinase C-binding protein 1
Q9HCE0	48.11	1	5	0	Ectopic P granules protein 5 homolog
Q96QR8	48.06	10	3	2	Transcriptional activator protein Pur-beta
Q86VM9	48.05	5	3	3	Zinc finger CCCH domain-containing protein 18
Q8N766	48.00	4	4	4	ER membrane protein complex subunit 1
Q9BXV9	47.98	26	1	1	EKC/KE
P13611	47.97	1	5	0	Versican core protein
Q86WI3	47.95	2	6	0	Protein NLRC5
Q05519	47.95	11	4	3	Serine/arginine-rich splicing factor 11
A6NKB5	47.94	1	5	0	Pecanex-like protein 2
Q14690	47.93	2	6	3	Protein RRP5 homolog
Q9UPW5	47.93	2	4	0	Cytosolic carboxypeptidase 1
A2RRP1	47.92	1	4	0	NBAS subunit of NRZ tethering complex
Q96J01	47.92	18	4	4	TH
P30519	47.88	12	3	3	Heme oxygenase 2
Q92614	47.87	1	5	0	Unconventional myosin-XVIIIa
Q14789	47.85	1	7	0	Golgin subfamily B member 1
O94915	47.84	1	6	0	Protein furry homolog-like
Q96T58	47.83	1	6	0	Msx2-interacting protein
Q9NR28	47.81	21	4	4	Diablo IAP-binding mitochondrial protein
Q5H9R7	47.77	5	4	2	Serine/threonine-protein phosphatase 6 regulatory subunit 3
Q9BV86	47.77	18	4	2	N-terminal Xaa-Pro-Lys N-methyltransferase 1
Q14573	47.72	1	5	0	Inositol 1,4,5-trisphosphate receptor type 3
Q9H2P9	47.66	8	3	1	Diphthine methyl ester synthase
P15924	47.66	1	5	0	Desmoplakin
Q15554	47.60	4	3	1	Telomeric repeat-binding factor 2
Q92736	47.58	1	6	0	Ryanodine receptor 2
Q9BTC8	47.58	5	4	1	Metastasis-associated protein MTA3
O15160	47.58	8	2	2	DNA-directed RNA polymerases I and III subunit RPAC1
P54886	47.56	5	5	3	Delta-1-pyrroline-5-carboxylate synthase
P10721	47.54	2	4	0	Mast/stem cell growth factor receptor Kit
P61081	47.53	20	5	2	NEDD8-conjugating enzyme Ubc12
Q9UBX3	47.52	17	4	3	Mitochondrial dicarboxylate carrier
P40222	47.51	7	3	3	Alpha-taxilin
Q9GZZ1	47.50	20	3	3	N-alpha-acetyltransferase 50
Q8WU90	47.47	9	2	2	Zinc finger CCCH domain-containing protein 15
Q9Y4D8	47.44	1	4	0	Probable E3 ubiquitin-protein ligase HECTD4
O95613	47.44	1	6	0	Pericentrin
P17948	47.44	1	3	0	Vascular endothelial growth factor receptor 1
Q8IZQ1	47.42	1	4	0	WD repeat and FYVE domain-containing protein 3
O00330	47.40	9	6	4	Pyruvate dehydrogenase protein X component, mitochondrial
Q15836	47.40	33	2	2	Vesicle-associated membrane protein 3
P04275	47.39	1	6	0	von Willebrand factor
P62993	47.33	12	3	3	Growth factor receptor-bound protein 2
P11171	47.33	6	5	3	Protein 4.1
Q9BRA2	47.31	27	3	3	Thioredoxin domain-containing protein 17
Q15075	47.30	2	5	0	Early endosome antigen 1
Q7L576	47.25	3	5	2	Cytoplasmic FMR1-interacting protein 1
P08579	47.23	15	4	2	U2 small nuclear ribonucleoprotein B''
Q7Z4S6	47.21	2	6	0	Kinesin-like protein KIF21A
O95793	47.17	6	4	2	Double-stranded RNA-binding protein Staufen homolog 1
Q5SSJ5	47.17	7	4	4	Heterochromatin protein 1-binding protein 3
Q9BZQ8	47.16	2	4	0	Protein Niban 1
Q9NYJ1	47.14	36	2	2	Cytochrome c oxidase assembly factor 4 homolog, mitochondrial
Q86YN6	47.11	2	3	0	Peroxisome proliferator-activated receptor gamma coactivator 1-beta
A0A1B0GTU1	47.10	5	3	0	Zinc finger CCCH domain-containing protein 11B
P50995	47.09	8	4	2	Annexin A11
Q8WWZ7	47.05	2	5	0	Cholesterol transporter ABCA5
Q6YHU6	47.02	1	4	0	Thyroid adenoma-associated protein
O75122	47.00	2	4	0	CLIP-associating protein 2
Q07864	46.98	1	5	0	DNA polymerase epsilon catalytic subunit A
O14879	46.89	4	4	0	Interferon-induced protein with tetratricopeptide repeats 3
Q9NZB2	46.89	4	4	2	Constitutive coactivator of PPAR-gamma-like protein 1
Q9H6S0	46.82	2	5	0	3'-5' RNA helicase YTHDC2
Q96AT9	46.82	18	5	3	Ribulose-phosphate 3-epimerase
O00555	46.81	1	4	0	Voltage-dependent P/Q-type calcium channel subunit alpha-1A
P19838	46.80	2	3	0	Nuclear factor NF-kappa-B p105 subunit
O60312	46.76	2	5	0	Phospholipid-transporting ATPase VA
P57678	46.67	3	4	1	Gem-associated protein 4
P13861	46.66	10	4	0	cAMP-dependent protein kinase type II-alpha regulatory subunit
Q92793	46.66	1	5	0	CREB-binding protein
P35573	46.63	2	7	0	Glycogen debranching enzyme
Q9UBB9	46.55	3	4	1	Tuftelin-interacting protein 11
Q15833	46.54	6	5	2	Syntaxin-binding protein 2
Q99747	46.49	10	3	3	Gamma-soluble NSF attachment protein
Q13332	46.49	1	5	0	Receptor-type tyrosine-protein phosphatase S
Q9C0G6	46.47	1	5	0	Dynein axonemal heavy chain 6
P83110	46.44	6	5	0	Serine protease HTRA3
Q5THJ4	46.43	1	6	0	Intermembrane lipid transfer protein VPS13D
O43181	46.42	21	3	3	NADH dehydrogenase [ubiquinone] iron-sulfur protein 4, mitochondrial
Q9NYH9	46.39	4	2	2	U3 small nucleolar RNA-associated protein 6 homolog
Q14643	46.38	1	7	0	Inositol 1,4,5-trisphosphate receptor type 1
O75223	46.38	12	3	1	Gamma-glutamylcyclotransferase
Q9Y3D8	46.31	15	2	2	Adenylate kinase isoenzyme 6
O94986	46.31	2	5	0	Centrosomal protein of 152 kDa
Q6ZRS2	46.28	1	7	0	Helicase SRCAP
Q3L8U1	46.23	1	7	0	Chromodomain-helicase-DNA-binding protein 9
Q8NFW8	46.23	10	3	3	N-acylneuraminate cytidylyltransferase
A6NHT5	46.22	6	2	1	Homeobox protein HMX3
Q96SB3	46.21	2	4	0	Neurabin-2
Q2LD37	46.20	1	6	0	Transmembrane protein KIAA1109
Q9HCS7	46.18	4	5	1	Pre-mRNA-splicing factor SYF1
Q5TZA2	46.15	2	7	0	Rootletin
P11177	46.13	16	5	4	Pyruvate dehydrogenase E1 component subunit beta, mitochondrial
Q2TB90	46.13	3	5	0	Hexokinase HKDC1
Q9H6V9	46.05	9	3	2	Lipid droplet-associated hydrolase
Q659C4	46.03	3	4	0	La-related protein 1B
Q8NCW5	46.03	13	3	3	NAD(P)H-hydrate epimerase
Q4VC31	45.90	31	3	3	Protein MIX23
Q9NZM3	45.89	2	5	0	Intersectin-2
Q9H799	45.88	1	6	0	Ciliogenesis and planar polarity effector 1
Q9P1Z9	45.88	1	4	0	Coiled-coil domain-containing protein 180
Q06481	45.88	3	3	1	Amyloid beta precursor like protein 2
Q9NYU2	45.85	5	6	5	UDP-glucose:glycoprotein glucosyltransferase 1
Q6V1P9	45.85	0	4	0	Protocadherin-23
Q08209	45.78	8	4	3	Protein phosphatase 3 catalytic subunit alpha
Q9NVA2	45.76	8	3	2	Septin-11
O60884	45.75	14	4	4	DnaJ homolog subfamily A member 2
Q9HAV0	45.75	9	4	0	Guanine nucleotide-binding protein subunit beta-4
P24821	45.75	1	5	0	Tenascin
Q9H0H0	45.72	2	5	0	Integrator complex subunit 2
Q9NZJ4	45.70	1	6	0	Sacsin
O75155	45.70	2	5	0	Cullin-associated NEDD8-dissociated protein 2
Q4G0N8	45.69	2	4	0	Sodium/hydrogen exchanger 10
Q9NW13	45.69	6	4	4	RNA-binding protein 28
Q9BX84	45.68	1	5	0	Transient receptor potential cation channel subfamily M member 6
O60716	45.61	5	3	3	Catenin delta-1
O15347	45.58	18	3	3	High mobility group protein B3
Q9P2D7	45.53	1	7	0	Dynein axonemal heavy chain 1
P06703	45.53	24	3	3	Protein S100-A6
P25391	45.52	1	6	0	Laminin subunit alpha-1
Q9Y237	45.50	17	2	2	Peptidyl-prolyl cis-trans isomerase NIMA-interacting 4
P82673	45.49	8	2	2	28S ribosomal protein S35, mitochondrial
Q6TFL3	45.49	2	4	0	Coiled-coil domain-containing protein 171
P62841	45.41	41	3	3	40S ribosomal protein S15
P14927	45.39	25	3	3	Cytochrome b-c1 complex subunit 7
P30046	45.36	27	3	3	D-dopachrome decarboxylase
Q8IZD9	45.29	2	7	0	Dedicator of cytokinesis protein 3
O75475	45.29	5	3	1	PC4 and SFRS1-interacting protein
Q00536	45.27	4	3	0	Cyclin-dependent kinase 16
Q08AF3	45.26	2	4	0	Schlafen family member 5
O75970	45.26	1	3	0	Multiple PDZ domain protein
P55263	45.20	11	3	3	Adenosine kinase
P15927	45.12	23	4	3	Replication protein A 32 kDa subunit
A9Z1Z3	45.12	1	5	0	Fer-1-like protein 4
Q6XQN6	45.08	3	2	1	Nicotinate phosphoribosyltransferase
P42345	45.08	2	5	1	Serine/threonine-protein kinase mT
Q8TD57	45.07	1	5	0	Dynein axonemal heavy chain 3
O60229	45.07	1	5	0	Kalirin
O15394	45.07	2	4	0	Neural cell adhesion molecule 2
Q8NDM7	45.06	2	5	0	Cilia- and flagella-associated protein 43
Q86SE5	45.00	11	5	0	RNA-binding Raly-like protein
P11362	44.95	2	3	0	Fibroblast growth factor receptor 1
O60701	44.95	7	3	3	UDP-glucose 6-dehydrogenase
Q96DB5	44.95	12	3	3	Regulator of microtubule dynamics protein 1
Q9BZD4	44.94	4	4	0	Kinetochore protein Nuf2
P46063	44.88	5	3	2	ATP-dependent DNA helicase Q1
Q14657	44.88	27	2	2	EKC/KE
P56182	44.86	7	3	3	Ribosomal RNA processing protein 1 homolog A
Q14191	44.86	1	4	0	Werner syndrome ATP-dependent helicase
Q96GA7	44.83	15	4	3	Serine dehydratase-like
Q15121	44.78	17	2	2	Astrocytic phosphoprotein PEA-15
Q96RL7	44.77	1	5	0	Intermembrane lipid transfer protein VPS13A
Q96JB1	44.76	0	5	0	Dynein axonemal heavy chain 8
P48651	44.74	7	3	2	Phosphatidylserine synthase 1
Q8N7U6	44.70	3	5	0	EF-hand domain-containing family member B
Q08AM6	44.70	3	5	0	Protein VAC14 homolog
Q12923	44.67	1	5	0	Tyrosine-protein phosphatase non-receptor type 13
P98161	44.62	1	5	0	Polycystin-1
P83881	44.60	28	3	3	60S ribosomal protein L36a
Q9HAW4	44.56	1	4	0	Claspin
Q96A33	44.55	10	3	3	PAT complex subunit CCDC47
Q15111	44.53	2	5	0	Inactive phospholipase C-like protein 1
Q9H4M9	44.53	5	4	1	EH domain-containing protein 1
Q9NSB2	44.52	4	3	0	Keratin, type II cuticular Hb4
P41229	44.49	1	4	0	Lysine-specific demethylase 5C
P17612	44.48	12	3	3	cAMP-dependent protein kinase catalytic subunit alpha
Q9BR76	44.48	9	2	2	Coronin-1B
Q9Y4B5	44.45	1	5	0	Microtubule cross-linking factor 1
Q13868	44.44	16	3	3	Exosome complex component RRP4
Q93100	44.43	2	5	0	Phosphorylase b kinase regulatory subunit beta
Q9P219	44.42	1	4	0	Protein Daple
O14561	44.41	19	2	2	Acyl carrier protein, mitochondrial
Q14031	44.38	1	3	0	Collagen alpha-6(IV) chain
Q16718	44.37	16	2	2	NADH dehydrogenase [ubiquinone] 1 alpha subcomplex subunit 5
Q7Z3V4	44.36	2	4	0	Ubiquitin-protein ligase E3B
A6NES4	44.36	1	4	0	Maestro heat-like repeat-containing protein family member 2A
Q5T1B0	44.34	3	5	0	Axonemal dynein light chain domain-containing protein 1
Q9UPW6	44.34	4	2	1	DNA-binding protein SATB2
Q4KMP7	44.33	4	4	1	TBC1 domain family member 10B
O75348	44.31	21	2	2	V-type proton ATPase subunit G 1
O95684	44.27	8	2	2	Centrosomal protein 43
Q14331	44.26	14	4	3	Protein FRG1
O94851	44.26	1	5	0	[F-actin]-monooxygenase MICAL2
Q3V6T2	44.24	1	4	0	Girdin
Q96L93	44.22	2	4	0	Kinesin-like protein KIF16B
Q99698	44.18	1	5	0	Lysosomal-trafficking regulator
Q8NB66	44.15	1	5	0	Protein unc-13 homolog C
Q5VZL5	44.10	2	5	0	Zinc finger MYM-type protein 4
Q66GS9	44.01	2	5	0	Centrosomal protein of 135 kDa
Q03468	44.00	2	6	0	DNA excision repair protein ERCC-6
Q5JWF2	43.99	4	4	1	Guanine nucleotide-binding protein G(s) subunit alpha isoforms XLas
Q8N1W1	43.98	1	4	0	Rho guanine nucleotide exchange factor 28
Q8IZC6	43.98	1	5	0	Collagen alpha-1(XXVII) chain
Q5TBA9	43.98	1	6	0	Protein furry homolog
O75691	43.96	1	6	1	Small subunit processome component 20 homolog
Q99439	43.95	8	2	2	Calponin-2
Q86WG5	43.94	1	4	0	Myotubularin-related protein 13
P55157	43.94	2	3	0	Microsomal triglyceride transfer protein large subunit
Q9UKK3	43.94	2	5	0	Protein mono-ADP-ribosyltransferase PARP4
O95801	43.94	6	3	2	Tetratricopeptide repeat protein 4
Q14997	43.93	1	5	0	Proteasome activator complex subunit 4
Q8TD26	43.92	1	4	0	Chromodomain-helicase-DNA-binding protein 6
P35968	43.86	1	3	0	Vascular endothelial growth factor receptor 2
O60749	43.86	6	3	2	Sorting nexin-2
O75663	43.84	8	2	2	TIP41-like protein
Q6EEV4	43.84	12	2	1	DNA-directed RNA polymerase II subunit GRINL1A, isoforms 4/5
Q13085	43.82	1	5	1	Acetyl-CoA carboxylase 1
Q9UHR5	43.81	10	2	2	SAP30-binding protein
Q13724	43.80	3	4	1	Mannosyl-oligosaccharide glucosidase
Q13405	43.79	14	2	2	39S ribosomal protein L49, mitochondrial
O00522	43.78	2	3	0	Krev interaction trapped protein 1
O75607	43.77	18	2	2	Nucleoplasmin-3
Q58F21	43.70	3	5	0	Bromodomain testis-specific protein
P10620	43.68	17	2	2	Microsomal glutathione S-transferase 1
Q96CS3	43.56	10	4	2	FAS-associated factor 2
Q96QB1	43.51	1	4	0	Rho GTPase-activating protein 7
Q9P2P5	43.51	2	5	0	E3 ubiquitin-protein ligase HECW2
Q92764	43.47	5	4	0	Keratin, type I cuticular Ha5
Q9NX14	43.44	15	1	1	NADH dehydrogenase [ubiquinone] 1 beta subcomplex subunit 11, mitochondrial
O60292	43.44	1	5	0	Signal-induced proliferation-associated 1-like protein 3
Q2KHM9	43.43	2	4	0	Protein moonraker
Q9BQS8	43.41	1	5	0	FYVE and coiled-coil domain-containing protein 1
Q9HD67	43.41	1	6	0	Unconventional myosin-X
Q9NR48	43.40	1	4	0	Histone-lysine N-methyltransferase ASH1L
Q9BVS5	43.39	4	4	0	tRNA (adenine(58)-N(1))-methyltransferase, mitochondrial
O75330	43.37	6	3	2	Hyaluronan mediated motility receptor
P49590	43.32	8	4	1	Histidine--tRNA ligase, mitochondrial
Q9P2E9	43.31	2	4	1	Ribosome-binding protein 1
Q9NZL9	43.30	7	1	1	Methionine adenosyltransferase 2 subunit beta
P19784	43.27	10	5	1	Casein kinase II subunit alpha'
Q15061	43.26	5	3	3	WD repeat-containing protein 43
Q6Q759	43.26	1	6	0	Sperm-associated antigen 17
Q9NRL2	43.21	2	5	0	Bromodomain adjacent to zinc finger domain protein 1A
A7E2V4	43.21	1	3	0	Zinc finger SWIM domain-containing protein 8
Q96I24	43.20	9	5	2	Far upstream element-binding protein 3
Q9Y618	43.20	1	5	0	Nuclear receptor corepressor 2
P13533	43.19	2	5	0	Myosin-6
Q8NB90	43.18	2	3	0	ATPase family protein 2 homolog
Q9Y4F4	43.16	1	5	0	T
Q13009	43.14	1	4	0	Rho guanine nucleotide exchange factor TIAM1
Q15428	43.14	5	2	2	Splicing factor 3A subunit 2
Q8WXE0	43.14	1	3	0	Caskin-2
P21912	43.13	8	3	1	Succinate dehydrogenase [ubiquinone] iron-sulfur subunit, mitochondrial
P11234	43.07	16	3	1	Ras-related protein Ral-B
O95819	43.07	2	5	0	Mitogen-activated protein kinase kinase kinase kinase 4
Q6ZSZ6	43.06	1	4	0	Teashirt homolog 1
A2PYH4	43.05	2	5	0	Probable ATP-dependent DNA helicase HFM1
P60520	43.03	29	4	3	Gamma-aminobutyric acid receptor-associated protein-like 2
Q9NSI6	43.02	1	4	0	Bromodomain and WD repeat-containing protein 1
Q9BPX3	43.01	2	3	1	Condensin complex subunit 3
O95785	42.99	1	3	0	Protein Wiz
Q8TDX9	42.95	1	4	0	Polycystic kidney disease protein 1-like 1
P0C7M7	42.95	3	2	0	Acyl-coenzyme A synthetase ACSM4, mitochondrial
Q6ZN16	42.89	2	4	0	Mitogen-activated protein kinase kinase kinase 15
Q9HCC0	42.89	8	4	4	Methylcrotonoyl-CoA carboxylase beta chain, mitochondrial
P49642	42.88	5	3	1	DNA primase small subunit
Q5T200	42.86	1	3	1	Zinc finger CCCH domain-containing protein 13
P78318	42.85	9	3	2	Immunoglobulin-binding protein 1
Q8IZL8	42.85	3	3	2	Proline-, glutamic acid- and leucine-rich protein 1
Q6ZP82	42.82	1	4	0	Coiled-coil domain-containing protein 141
Q96KQ7	42.80	1	3	0	Histone-lysine N-methyltransferase EHMT2
O75592	42.78	1	5	0	E3 ubiquitin-protein ligase MYCBP2
Q92611	42.74	2	3	0	ER degradation-enhancing alpha-mannosidase-like protein 1
Q8WXI9	42.70	3	2	0	Transcriptional repressor p66-beta
Q99569	42.69	2	4	0	Plakophilin-4
Q96JG9	42.69	1	4	0	Zinc finger protein 469
O75165	42.67	1	5	0	DnaJ homolog subfamily C member 13
Q6IBS0	42.60	11	4	1	Twinfilin-2
Q8ND24	42.59	5	3	2	RING finger protein 214
Q2PPJ7	42.59	1	5	0	Ral GTPase-activating protein subunit alpha-2
Q5T3U5	42.58	1	4	0	ATP-binding cassette sub-family C member 10
Q00537	42.57	4	3	0	Cyclin-dependent kinase 17
Q8NEV1	42.55	7	4	1	Casein kinase II subunit alpha 3
P68400	42.55	7	4	1	Casein kinase II subunit alpha
P34896	42.53	4	2	0	Serine hydroxymethyltransferase, cytosolic
Q9H2D6	42.53	1	6	0	TRI
Q9UIW2	42.51	1	5	0	Plexin-A1
Q8WWN8	42.50	2	5	0	Arf-GAP with Rho-GAP domain, ANK repeat and PH domain-containing protein 3
P14174	42.50	36	3	3	Macrophage migration inhibitory factor
O95394	42.48	3	3	2	Phosphoacetylglucosamine mutase
Q9H347	42.48	3	4	0	Ubiquilin-3
Q86UP3	42.48	0	3	0	Zinc finger homeobox protein 4
Q99715	42.45	1	5	0	Collagen alpha-1(XII) chain
Q7Z4H3	42.44	15	2	2	5'-deoxynucleotidase HDDC2
Q2NL82	42.41	5	4	3	Pre-rRNA-processing protein TSR1 homolog
Q14232	42.40	8	3	2	Translation initiation factor eIF-2B subunit alpha
O94885	42.40	2	2	0	SAM and SH3 domain-containing protein 1
Q5VZ89	42.37	1	3	0	DENN domain-containing protein 4C
Q6ZQQ6	42.36	1	4	0	WD repeat-containing protein 87
Q06587	42.36	12	3	2	E3 ubiquitin-protein ligase RING1
P40938	42.33	10	3	2	Replication factor C subunit 3
O60449	42.32	1	3	0	Lymphocyte antigen 75
Q9Y6F6	42.29	2	3	0	Inositol 1,4,5-triphosphate receptor associated 1
Q9H8M5	42.27	2	4	0	Metal transporter CNNM2
Q9BTE7	42.27	11	3	2	DCN1-like protein 5
Q9NXH9	42.27	5	4	2	tRNA (guanine(26)-N(2))-dimethyltransferase
O15195	42.27	2	4	0	Villin-like protein
Q8IYQ7	42.25	3	5	0	Threonine synthase-like 1
Q6XZF7	42.24	1	4	0	Dynamin-binding protein
Q14738	42.22	8	3	2	Serine/threonine-protein phosphatase 2A 56 kDa regulatory subunit delta isoform
P11277	42.18	2	5	2	Spectrin beta chain, erythrocytic
Q9H1A4	42.15	1	4	0	Anaphase-promoting complex subunit 1
Q9UJX3	42.10	7	3	2	Anaphase-promoting complex subunit 7
Q9UL25	42.10	12	2	2	Ras-related protein Rab-21
Q0VDD8	42.08	1	6	0	Dynein axonemal heavy chain 14
O95400	42.08	10	4	2	CD2 antigen cytoplasmic tail-binding protein 2
Q9H6T3	42.06	4	3	1	RNA polymerase II-associated protein 3
Q5JTZ9	42.06	4	4	3	Alanine--tRNA ligase, mitochondrial
B2RTY4	41.98	1	5	0	Unconventional myosin-IXa
Q8IWZ3	41.97	1	3	1	Ankyrin repeat and KH domain-containing protein 1
P40818	41.94	1	3	0	Ubiquitin carboxyl-terminal hydrolase 8
Q14147	41.94	3	6	0	Probable ATP-dependent RNA helicase DHX34
Q96GA3	41.94	7	2	2	Protein LTV1 homolog
O60879	41.94	2	4	0	Protein diaphanous homolog 2
P18858	41.93	2	2	1	DNA ligase 1
P11279	41.93	8	4	4	Lysosome-associated membrane glycoprotein 1
Q16186	41.91	9	2	2	Proteasomal ubiquitin receptor ADRM1
Q5VZK9	41.87	1	4	0	F-actin-uncapping protein LRRC16A
O00505	41.84	5	5	1	Importin subunit alpha-4
Q00059	41.78	9	2	2	Transcription factor A, mitochondrial
Q12768	41.78	2	4	0	WASH complex subunit 5
P29218	41.77	6	2	1	Inositol monophosphatase 1
Q9Y592	41.75	4	5	0	Centrosomal protein of 83 kDa
Q96HR9	41.70	9	2	1	Receptor expression-enhancing protein 6
Q9UI10	41.70	6	2	2	Translation initiation factor eIF-2B subunit delta
P42226	41.69	2	4	0	Signal transducer and activator of transcription 6
O94822	41.65	1	5	0	E3 ubiquitin-protein ligase listerin
Q15363	41.62	10	2	2	Transmembrane emp24 domain-containing protein 2
Q9NYV4	41.62	2	2	1	Cyclin-dependent kinase 12
Q8WW12	41.61	16	3	2	PEST proteolytic signal-containing nuclear protein
Q5JSZ5	41.59	2	5	1	Protein PRRC2B
Q92729	41.59	1	4	0	Receptor-type tyrosine-protein phosphatase U
Q9UFC0	41.58	5	4	2	Leucine-rich repeat and WD repeat-containing protein 1
P28072	41.57	13	3	3	Proteasome subunit beta type-6
Q7Z5P9	41.55	0	5	0	Mucin-19
Q9BW60	41.55	11	3	2	Elongation of very long chain fatty acids protein 1
O75352	41.55	6	1	1	Mannose-P-dolichol utilization defect 1 protein
O14745	41.55	5	2	1	Na(+)/H(+) exchange regulatory cofactor NHE-RF1
P0C221	41.52	3	4	0	Coiled-coil domain-containing protein 175
P35498	41.47	1	5	0	Sodium channel protein type 1 subunit alpha
Q7Z7G8	41.47	0	4	0	Intermembrane lipid transfer protein VPS13B
Q16181	41.41	7	3	2	Septin-7
Q15303	41.37	2	4	0	Receptor tyrosine-protein kinase erbB-4
Q14061	41.31	25	1	1	Cytochrome c oxidase copper chaperone
Q1X8D7	41.25	3	5	0	Leucine-rich repeat-containing protein 36
Q9BUN8	41.25	10	2	2	Derlin-1
Q9Y2G9	41.25	1	2	0	Protein strawberry notch homolog 2
O60287	41.23	1	5	0	Nucleolar pre-ribosomal-associated protein 1
Q9Y3B9	41.21	9	2	2	RRP15-like protein
Q13576	41.19	2	4	1	Ras GTPase-activating-like protein IQGAP2
Q9H0M4	41.18	2	3	0	Zinc finger CW-type PWWP domain protein 1
Q96DA0	41.17	7	3	0	Zymogen granule protein 16 homolog B
Q13330	41.17	3	3	0	Metastasis-associated protein MTA1
Q15785	41.17	9	3	2	Mitochondrial import receptor subunit T
Q8TEM1	41.16	2	5	2	Nuclear pore membrane glycoprotein 210
Q9Y3D6	41.15	16	2	2	Mitochondrial fission 1 protein
Q8WYL5	41.14	2	4	0	Protein phosphatase Slingshot homolog 1
Q9UBQ0	41.13	20	2	2	Vacuolar protein sorting-associated protein 29
Q9NSE4	41.10	5	5	4	Isoleucine--tRNA ligase, mitochondrial
P56199	41.10	2	4	1	Integrin alpha-1
P08F94	41.07	1	5	0	Fibrocystin
Q8WVM8	41.05	6	3	3	Sec1 family domain-containing protein 1
P21283	41.02	9	4	3	V-type proton ATPase subunit C 1
Q4G0X9	40.99	2	6	0	Coiled-coil domain-containing protein 40
P13645	40.98	4	3	1	Keratin, type I cytoskeletal 10
Q86WI1	40.95	0	2	0	Fibrocystin-L
Q96MT7	40.93	1	4	0	Cilia- and flagella-associated protein 44
P36915	40.92	3	3	1	Guanine nucleotide-binding protein-like 1
Q9UQD0	40.92	1	5	0	Sodium channel protein type 8 subunit alpha
P10911	40.90	2	4	0	Proto-oncogene DBL
Q9NY27	40.90	5	2	2	Serine/threonine-protein phosphatase 4 regulatory subunit 2
O14776	40.90	3	4	1	Transcription elongation regulator 1
Q9Y3A5	40.88	18	3	3	Ribosome maturation protein SBDS
Q8TC07	40.88	4	3	1	TBC1 domain family member 15
Q9BV38	40.85	5	2	2	WD repeat-containing protein 18
Q8TE73	40.85	1	5	0	Dynein axonemal heavy chain 5
Q15413	40.83	1	5	0	Ryanodine receptor 3
P46939	40.83	1	5	0	Utrophin
O75145	40.81	2	5	0	Liprin-alpha-3
P51841	40.81	2	6	0	Retinal guanylyl cyclase 2
Q8TDW7	40.79	0	4	0	Protocadherin Fat 3
Q13144	40.78	5	3	2	Translation initiation factor eIF-2B subunit epsilon
Q9UBF1	40.77	5	3	0	Melanoma-associated antigen C2
A0A1B0GUW6	40.74	2	4	0	Uncharacterized protein SPEM3
P14550	40.71	8	3	2	Aldo-keto reductase family 1 member A1
Q9Y5Y9	40.70	1	4	0	Sodium channel protein type 10 subunit alpha
P04626	40.68	2	4	0	Receptor tyrosine-protein kinase erbB-2
Q96DT5	40.66	0	4	0	Dynein axonemal heavy chain 11
Q99424	40.64	2	4	0	Peroxisomal acyl-coenzyme A oxidase 2
O95292	40.61	11	2	1	Vesicle-associated membrane protein-associated protein B/C
Q9NX55	40.61	21	2	2	Huntingtin-interacting protein K
P12111	40.61	1	4	0	Collagen alpha-3(VI) chain
Q9BXS5	40.60	6	2	1	AP-1 complex subunit mu-1
P17480	40.60	3	3	1	Nucleolar transcription factor 1
Q9Y238	40.58	1	3	0	Deleted in lung and esophageal cancer protein 1
Q9BQ70	40.58	4	3	1	Transcription factor 25
Q9NZ63	40.53	14	3	3	Telomere length and silencing protein 1 homolog
Q96JN8	40.52	1	3	0	Neuralized-like protein 4
P05204	40.52	28	2	1	Non-histone chromosomal protein HMG-17
Q5VWN6	40.51	1	6	0	Protein TAS
O60281	40.49	1	4	0	Zinc finger protein 292
Q9NZR2	40.49	0	4	0	Low-density lipoprotein receptor-related protein 1B
Q86XX4	40.47	0	4	0	Extracellular matrix organizing protein FRAS1
O15231	40.44	2	3	0	Zinc finger protein 185
P49903	40.43	9	3	3	Selenide, water dikinase 1
Q96BY6	40.43	1	3	0	Dedicator of cytokinesis protein 10
Q9UHB6	40.39	4	4	2	LIM domain and actin-binding protein 1
Q8N6M0	40.39	6	2	1	Deubiquitinase
Q9H074	40.39	6	3	2	Polyadenylate-binding protein-interacting protein 1
Q8TEQ8	40.39	2	4	0	GPI ethanolamine phosphate transferase 3
Q7Z3U7	40.39	2	5	0	Protein M
Q9NR50	40.38	9	3	3	Translation initiation factor eIF-2B subunit gamma
Q8WVM7	40.35	2	4	0	Cohesin subunit SA-1
P12035	40.34	3	3	0	Keratin, type II cytoskeletal 3
P55268	40.27	1	3	0	Laminin subunit beta-2
Q03164	40.27	1	4	1	Histone-lysine N-methyltransferase 2A
Q06323	40.24	13	2	2	Proteasome activator complex subunit 1
Q92547	40.20	1	2	0	DNA topoisomerase 2-binding protein 1
Q96N67	40.20	1	4	0	Dedicator of cytokinesis protein 7
Q9P2E3	40.19	1	4	0	NFX1-type zinc finger-containing protein 1
P02765	40.15	4	1	1	Alpha-2-HS-glycoprotein
[truncated: 10 more rows]
